# Supplementary material for: Pre-purification of diatom pigment protein complexes provides insight into the heterogeneity of FCP complexes
Source: BMC Plant Biol. 2020 Oct 6;20:456. doi: 10.1186/s12870-020-02668-x (PMC7539453; doi:10.1186/s12870-020-02668-x)
Supplement: Supplementary file 5 — Additional file 5. Detailed information for the analysis of the 18 and 21 kDa FCP bands of the different AEC fractions by mass spectrometry. In contrast to Table 1 in the Results section, which only depicts the FCP proteins that were determined with a minimum of two polypeptides and a protein coverage larger than 1000, Additional file 5 lists all the FCP proteins that were detected in the MS analysis. In addition, this file provides the most important PLGS protein and peptide data for all detected proteins. [file 12870_2020_2668_MOESM5_ESM.xlsx]

## Sheet: Tabelle1
Gel Piece	Protein Entry	Protein Description	Protein Score	ProteinAvgMass	Protein matched Peptides	Sequence Coverage %
1	B5YLU3_THAPS	Fucoxanthin chlorophyll a/c protein-LI818 cladeGN=Lhcx6_1	193.602	21262.5	2	10.05
	Peptide Modification	Peptide Sequence	Peptide matched Products	Peptide Score	Precursor Intensity	Precursor z	Precursor m/z	Peptide retention time	Peptide delta ppm
	None	SEAEFVNYQVR	9	5.8313	7191	2	671.324	16.8847	-1.6097
	MissedCleavage	IEGLGWRPK	4	5.127	1161	2	528.302	16.3463	-2.5795
2	B8BX92_THAPS	Fucoxanthin chlorophyll a/c protein 6 GN=Lhcf6	5430.93	21785.9	8	30.85
	None	AGYHLPGDISLGR	25	8.451	1694422	3	452.575	18.0528	1.7869
	None	NGFDFGWDK	18	7.9483	539670	2	543.239	19.7862	2.1426
	None	VMIDATGESQFR	18	8.0599	227039	2	677.327	16.8085	0.564
	None	IAQLAFVGNLITR	7	6.7029	2506	2	708.421	21.7724	-1.274
	None	ADQETFDR	4	6.2506	2716	1	981.409	19.7895	-18.5783
	MissedCleavage	ADQETFDRLR	18	7.9487	1151313	2	625.81	14.7681	-0.0364
	MissedCleavage	LRYVELK	9	6.973	47096	2	460.783	15.0358	1.5035
	Oxidation+M(2)	VMIDATGESQFR	21	7.872	468138	2	685.326	16.0564	1.661
2	B8CEV5_THAPS	Fucoxanthin chlorophyll a/c protein 5 GN=Lhcf5	3596.03	21514.8	3	19
	None	AGIHLPGAISLDGTK	26	8.233	403595	3	483.941	18.8374	1.308
	None	FSDIGNGWAGSFEVPK	0	6.1178	5993	3	570.943	17.6044	1.8985
	MissedCleavage	LRYVELK	9	6.973	47096	2	460.783	15.0358	1.5035
2	A0T0V0_THAPS	Photosystem I protein F GN=psaF	2380.57	20361.6	2	14.59
	None	ASQYEADSPPALALK	26	7.8052	241589	2	780.899	17.5188	0.5337
	MissedCleavage	QQVERTQARFDK	0	5.5771	262	3	502.601	15.0503	5.1462
2	B8LEU6_THAPS	PSAF_ photosystem I reaction center subunit (Fragment) GN=PSAF	2380.57	18663.7	2	15.98
	None	ASQYEADSPPALALK	26	7.8052	241589	2	780.899	17.5188	0.5337
	MissedCleavage	QQVERTQARFDK	0	5.5771	262	3	502.601	15.0503	5.1462
2	B8C2K6_THAPS	Fucoxanthin chl a/c light-harvesting protein GN=Lhcr3	551.162	21419.7	4	23.74
	None	SIPFLTVPEK	10	6.427	102567	2	565.827	20.2319	1.8298
	None	GLLDFSY	10	6.6035	15560	1	814.398	22.5155	-0.3874
	None	YYGDGTPGDIGWTGGQLSK	5	5.4475	2545	2	986.456	18.617	-1.7153
	MissedCleavage	TRMESEIVHCR	5	5.4374	4738	2	680.828	16.3353	2.0795
2	B5YLU3_THAPS	Fucoxanthin chlorophyll a/c protein-LI818 clade GN=Lhcx6_1	333.859	21262.5	3	14.07
	None	SEAEFVNYQVR	11	6.2979	38165	2	671.325	16.8812	-0.1934
	None	ASPEELAR	4	4.6299	6441	1	872.466	17.1777	20.8948
	MissedCleavage	IEGLGWRPK	10	6.3101	14681	2	528.303	16.327	-1.801
2	B5YM25_THAPS	Fucoxanthin chl a/c light-harvesting protein_ major type GN=Lhcf10	132.945	21483.6	3	4.48
	None	TEADMIDLR	12	5.5686	91896	2	532.259	17.2824	2.2439
	None	VAQLAAWGYATTWSGAR	3	4.1118	181	3	603.648	17.1271	12.0813
	Oxidation+M(5)	TEADMIDLR	13	5.8743	192153	2	540.256	15.4402	1.64
3	B8C261_THAPS	Fucoxanthin chlorophyll a/c protein 8 GN=Lhcf8	4910.92	27776.8	4	16.34
	None	DVPGTGNEHVGDFR	21	8.0307	5537534	2	750.348	15.4362	0.7553
	None	IAQLAFLGQVVTR	22	8.0965	42511	2	708.422	21.3129	-0.0172
	None	AIELNNGR	4	6.0619	1828	2	443.739	15.7885	-2.8605
	MissedCleavage	LRYVEIK	4	6.3035	4298	2	460.782	14.9094	0.2151
3	B8BS67_THAPS	Fucoxanthin chlorophyll a/c protein 8 GN=Lhcf9	4910.92	22627.8	4	20
	None	DVPGTGNEHVGDFR	21	8.0307	5537534	2	750.348	15.4362	0.7553
	None	IAQLAFLGQVVTR	22	8.0965	42511	2	708.422	21.3129	-0.0172
	None	AIELNNGR	4	6.0619	1828	2	443.739	15.7885	-2.8605
	MissedCleavage	LRYVEIK	4	6.3035	4298	2	460.782	14.9094	0.2151
3	B8BX92_THAPS	Fucoxanthin chlorophyll a/c protein 6 GN=Lhcf6	224.844	21785.9	4	12.44
	None	AGYHLPGDISLGR	6	5.8487	5138	3	452.574	18.108	0.8081
	None	VMIDATGESQFR	4	4.9149	1885	2	677.326	16.8258	-1.926
	MissedCleavage	LRYVELK	4	6.3035	4298	2	460.782	14.9094	0.2151
	Oxidation+M(2)	VMIDATGESQFR	5	5.1494	3222	2	685.323	16.083	-1.6489
4	B8CEV5_THAPS	Fucoxanthin chlorophyll a/c protein 5 GN=Lhcf5	9536.65	21514.8	7	35.5
	None	AGIHLPGAISLDGTK	29	8.8549	1066413	3	483.941	18.8421	2.2014
	None	FSDIGNGWAGSFEVPK	22	8.3577	53098	2	855.911	20.3777	1.0812
	None	NGALDFGWDSFSEETK	10	7.5306	40591	2	901.898	21.3044	0.4851
	None	DVTGEGEFVGDFR	19	8.1986	37373	2	714.325	18.8366	-0.1436
	MissedCleavage	LRYVELK	12	7.6133	87416	2	460.783	15.1045	1.8378
	MissedCleavage	NGALDFGWDSFSEETKLQKR	12	7.5962	14910	3	776.712	19.9182	-1.182
	MissedCleavage	NGALDFGWDSFSEETKLQK	4	6.75	2468	3	724.678	20.7204	-1.8536
4	B8CFW3_THAPS	Fucoxanthin chlorophyll a/c protein 1 (Fragment) GN=Lhcf1	7631.54	20354.1	6	27.89
	None	ISQLAFLGQIVTR	24	8.2857	169825	2	723.428	21.8633	0.9898
	None	NGALDFGWDSFDEETK	23	8.2989	79551	2	915.895	21.3647	1.0959
	None	DVTGEGEFVGDFR	19	8.1986	37373	2	714.325	18.8366	-0.1436
	MissedCleavage	LRYVELK	12	7.6133	87416	2	460.783	15.1045	1.8378
	MissedCleavage	NGALDFGWDSFDEETKLSKR	24	8.1745	40577	3	772.369	20.0184	-0.388
	MissedCleavage	NGALDFGWDSFDEETKLSK	6	6.6789	5562	3	720.335	20.8264	-0.582
4	B8CEV8_THAPS	Fucoxanthin chlorophyll a/c protein 2 (Fragment) GN=Lhcf2	7631.54	21142.1	6	26.77
	None	ISQLAFLGQIVTR	24	8.2857	169825	2	723.428	21.8633	0.9898
	None	NGALDFGWDSFDEETK	23	8.2989	79551	2	915.895	21.3647	1.0959
	None	DVTGEGEFVGDFR	19	8.1986	37373	2	714.325	18.8366	-0.1436
	MissedCleavage	LRYVELK	12	7.6133	87416	2	460.783	15.1045	1.8378
	MissedCleavage	NGALDFGWDSFDEETKLSKR	24	8.1745	40577	3	772.369	20.0184	-0.388
	MissedCleavage	NGALDFGWDSFDEETKLSK	6	6.6789	5562	3	720.335	20.8264	-0.582
4	B8BX92_THAPS	Fucoxanthin chlorophyll a/c protein 6 GN=Lhcf6	5393.03	21785.9	10	35.82
	None	AGYHLPGDISLGR	23	8.5172	589224	3	452.574	18.0662	1.2821
	None	NGFDFGWDK	17	7.8091	163835	2	543.239	19.7815	1.8591
	None	IAQLAFVGNLITR	16	7.6903	39883	2	708.422	21.7518	0.1942
	None	VMIDATGESQFR	12	7.46	26788	2	677.327	16.8057	-0.5274
	None	QSPEWQTNKR	1	5.7541	614	2	637.313	15.821	-7.0518
	MissedCleavage	ADQETFDRLR	18	7.7157	241323	2	625.81	14.8489	0.3765
	MissedCleavage	LRYVELK	12	7.6133	87416	2	460.783	15.1045	1.8378
	MissedCleavage	NGFDFGWDKQSPEWQTNKR	16	7.6187	20946	3	780.698	18.6765	0.2329
	MissedCleavage	NGFDFGWDKQSPEWQTNK	8	6.5159	1940	3	728.663	19.4699	-1.0327
	Oxidation+M(2)	VMIDATGESQFR	17	7.7466	46766	2	685.325	16.068	0.4754
4	A0T0V0_THAPS	Photosystem I protein F GN=psaF	2497.02	20361.6	3	22.7
	None	ASQYEADSPPALALK	25	7.8373	145369	2	780.899	17.5146	0.6913
	None	AVSTSANPSESEIIINVPLALK	2	6.006	1789	2	1127.12	21.6522	-0.4626
	MissedCleavage	ASQYEADSPPALALKQQVER	18	7.4209	42322	3	734.378	17.1421	-0.1875
4	B8LEU6_THAPS	PSAF_ photosystem I reaction center subunit (Fragment) GN=PSAF	2497.02	18663.7	3	24.85
	None	ASQYEADSPPALALK	25	7.8373	145369	2	780.899	17.5146	0.6913
	None	AVSTSANPSESEIIINVPLALK	2	6.006	1789	2	1127.12	21.6522	-0.4626
	MissedCleavage	ASQYEADSPPALALKQQVER	18	7.4209	42322	3	734.378	17.1421	-0.1875
4	B8C261_THAPS	Fucoxanthin chlorophyll a/c protein 8 GN=Lhcf8	2352.09	27776.8	3	13.23
	None	DVPGTGNEHVGDFR	14	7.6359	68715	2	750.347	15.4543	-0.6112
	None	IAQLAFLGQVVTR	11	6.9424	5637	2	708.422	21.2751	0.1014
	MissedCleavage	LRYVEIK	12	7.6133	87416	2	460.783	15.1045	1.8378
4	B8BS67_THAPS	Fucoxanthin chlorophyll a/c protein 8 GN=Lhcf9	2352.09	22627.8	3	16.19
	None	DVPGTGNEHVGDFR	14	7.6359	68715	2	750.347	15.4543	-0.6112
	None	IAQLAFLGQVVTR	11	6.9424	5637	2	708.422	21.2751	0.1014
	MissedCleavage	LRYVEIK	12	7.6133	87416	2	460.783	15.1045	1.8378
4	B8CFG5_THAPS	Fucoxanthin chlorophyll a/c protein 4 GN=Lhcf4	1446.02	21806.9	4	24.51
	None	IAQLAFLGNIITR	21	7.7309	35615	2	715.429	22.5095	-0.8837
	None	DIEGTGNEFVGDFR	6	5.9588	4454	2	778.354	19.2716	-0.6568
	None	NGAIDFGWDTFSDEVK	3	5.5687	1459	2	900.908	21.6716	0.8058
	MissedCleavage	LRYVEIK	12	7.6133	87416	2	460.783	15.1045	1.8378
4	B8C2K6_THAPS	Fucoxanthin chl a/c light-harvesting protein GN=Lhcr3	211.971	21419.7	2	14.65
	None	SIPFLTVPEK	9	5.6425	14557	2	565.827	20.2265	0.795
	None	YYGDGTPGDIGWTGGQLSK	9	5.3751	4661	2	986.457	18.6172	-1.0802
5	B8C261_THAPS	Fucoxanthin chlorophyll a/c protein 8 GN=Lhcf8	4367.05	27776.8	3	13.23
	None	DVPGTGNEHVGDFR	22	7.9898	5605412	2	750.348	15.4528	0.3366
	None	IAQLAFLGQVVTR	21	7.932	31402	2	708.422	21.2997	-0.4469
	MissedCleavage	LRYVEIK	6	6.4275	5294	2	460.782	14.9294	-0.3832
5	B8BS67_THAPS	Fucoxanthin chlorophyll a/c protein 8 GN=Lhcf9	4367.05	22627.8	3	16.19
	None	DVPGTGNEHVGDFR	22	7.9898	5605412	2	750.348	15.4528	0.3366
	None	IAQLAFLGQVVTR	21	7.932	31402	2	708.422	21.2997	-0.4469
	MissedCleavage	LRYVEIK	6	6.4275	5294	2	460.782	14.9294	-0.3832
5	B8BVE9_THAPS	High light induced protein 2 GN=Hlip2	449.51	19502.1	3	17.98
	None	VGGFIGPDF	13	6.6017	15923	1	908.451	21.5164	-0.7404
	MissedCleavage	SRMANDYEAAR	1	5.0433	687	2	642.285	15.7274	-13.5546
	Oxidation+M(1)	MNPDNPALPELK	6	5.6107	8770	2	677.837	17.1188	-0.1822
5	B8C0K4_THAPS	Fucoxanthin chlorophyll a/c light-harvesting protein_ lhcr type GN=Lhcr14	91.9274	21674.1	3	12.32
	None	EPGDFGWGK	7	5.2801	66337	2	496.728	17.2199	0.9876
	MissedCleavage	TQAEIDTMKLK	6	5.1142	9635	2	639.342	15.3555	-0.4044
	MissedCleavage	EPGDFGWGKQFMGKTQAEIDTMK	0	4.8916	201	2	1301.11	33.079	-0.711
6	B8CEV5_THAPS	Fucoxanthin chlorophyll a/c protein 5 GN=Lhcf5	6793.43	21514.8	5	33.5
	None	AGIHLPGAISLDGTK	30	8.6759	4434354	3	483.942	18.7997	2.6836
	None	DVTGEGEFVGDFR	17	7.8189	86757	2	714.325	18.8261	-0.2908
	None	FSDIGNGWAGSFEVPK	13	7.6079	13853	2	855.91	20.3975	0.3281
	None	NGALDFGWDSFSEETK	7	6.8342	4070	2	901.896	21.336	-1.3441
	MissedCleavage	LRYVELK	12	7.4369	226913	2	460.783	15.0326	1.9966
6	A0T0V0_THAPS	Photosystem I protein F GN=psaF	5764.36	20361.6	6	30.27
	None	ASQYEADSPPALALK	28	8.5663	1748957	2	780.9	17.5014	0.9912
	None	CSESAAFTKR	4	6.5534	1787	2	550.264	15.3712	0.5471
	None	QQVER	2	6.2172	550	1	659.345	15.4853	-2.7007
	None	CSESAAFTK	4	6.5615	451	1	943.42	16.1009	1.2898
	None	WSHAAEFILPGFGFIYISGWIGWVGR	3	5.7077	862	3	989.516	18.8224	6.332
	MissedCleavage	ASQYEADSPPALALKQQVER	19	7.8332	289035	3	734.379	17.1309	0.5711
6	B8LEU6_THAPS	PSAF_ photosystem I reaction center subunit (Fragment) GN=PSAF	5764.36	18663.7	6	33.14
	None	ASQYEADSPPALALK	28	8.5663	1748957	2	780.9	17.5014	0.9912
	None	CSESAAFTKR	4	6.5534	1787	2	550.264	15.3712	0.5471
	None	QQVER	2	6.2172	550	1	659.345	15.4853	-2.7007
	None	CSESAAFTK	4	6.5615	451	1	943.42	16.1009	1.2898
	None	WSHAAEFILPGFGFIYISGWIGWVGR	3	5.7077	862	3	989.516	18.8224	6.332
	MissedCleavage	ASQYEADSPPALALKQQVER	19	7.8332	289035	3	734.379	17.1309	0.5711
6	B8BX92_THAPS	Fucoxanthin chlorophyll a/c protein 6 GN=Lhcf6	4409.07	21785.9	9	35.82
	None	AGYHLPGDISLGR	22	8.3848	662124	3	452.574	18.051	1.3728
	None	NGFDFGWDK	16	7.7053	109352	2	543.239	19.7862	2.547
	None	VMIDATGESQFR	12	7.361	27144	2	677.327	16.7992	-0.5544
	None	IAQLAFVGNLITR	3	6.2257	1148	2	708.422	21.7792	-0.8377
	MissedCleavage	LRYVELK	12	7.4369	226913	2	460.783	15.0326	1.9966
	MissedCleavage	ADQETFDRLR	17	7.5347	196441	2	625.81	14.7674	0.004
	MissedCleavage	NGFDFGWDKQSPEWQTNKR	3	6.0386	4278	3	780.699	18.6497	1.1672
	MissedCleavage	IAQLAFVGNLITRAGYHLPGDISLGR	0	6.3551	241	2	1376.77	32.9792	-0.0404
	Oxidation+M(2)	VMIDATGESQFR	13	7.3831	28329	2	685.324	16.0535	-0.1732
6	B8CFW3_THAPS	Fucoxanthin chlorophyll a/c protein 1 (Fragment) GN=Lhcf1	2211.79	20354.1	4	25.79
	None	DVTGEGEFVGDFR	17	7.8189	86757	2	714.325	18.8261	-0.2908
	None	ISQLAFLGQIVTR	15	7.3193	15505	2	723.427	21.8889	-0.7109
	None	NGALDFGWDSFDEETK	9	6.6173	5959	2	915.893	21.3981	-1.8792
	MissedCleavage	LRYVELK	12	7.4369	226913	2	460.783	15.0326	1.9966
6	B8CEV8_THAPS	Fucoxanthin chlorophyll a/c protein 2 (Fragment) GN=Lhcf2	2211.79	21142.1	4	24.75
	None	DVTGEGEFVGDFR	17	7.8189	86757	2	714.325	18.8261	-0.2908
	None	ISQLAFLGQIVTR	15	7.3193	15505	2	723.427	21.8889	-0.7109
	None	NGALDFGWDSFDEETK	9	6.6173	5959	2	915.893	21.3981	-1.8792
	MissedCleavage	LRYVELK	12	7.4369	226913	2	460.783	15.0326	1.9966
6	B8C261_THAPS	Fucoxanthin chlorophyll a/c protein 8 GN=Lhcf8	635.601	27776.8	3	13.23
	None	DVPGTGNEHVGDFR	10	6.5597	6358	2	750.346	1.7925	-1.7109
	None	IAQLAFLGQVVTR	4	5.1237	484	2	708.423	21.3043	1.2441
	MissedCleavage	LRYVEIK	12	7.4369	226913	2	460.783	15.0326	1.9966
6	B8BS67_THAPS	Fucoxanthin chlorophyll a/c protein 8 GN=Lhcf9	635.601	22627.8	3	16.19
	None	DVPGTGNEHVGDFR	10	6.5597	6358	2	750.346	1.7925	-1.7109
	None	IAQLAFLGQVVTR	4	5.1237	484	2	708.423	21.3043	1.2441
	MissedCleavage	LRYVEIK	12	7.4369	226913	2	460.783	15.0326	1.9966
6	B8C2K6_THAPS	Fucoxanthin chl a/c light-harvesting protein GN=Lhcr3	568.292	21419.7	4	23.74
	None	SIPFLTVPEK	11	6.3843	101081	2	565.827	20.2347	1.9234
	None	GLLDFSY	10	6.4938	18223	1	814.398	22.5188	0.2428
	None	YYGDGTPGDIGWTGGQLSK	6	5.974	8129	2	986.457	18.5997	-1.0217
	MissedCleavage	TRMESEIVHCR	5	5.4222	6241	2	680.828	16.3277	2.0628
6	B5YM25_THAPS	Fucoxanthin chl a/c light-harvesting protein_ major type GN=Lhcf10	306.939	21483.6	3	5.47
	None	TEADMIDLR	15	6.3231	342106	2	532.259	17.2697	2.3218
	MissedCleavage	TEADMIDLRTK	9	6.0694	13253	2	646.83	16.0023	0.4643
	Oxidation+M(5)	TEADMIDLR	14	6.524	370150	2	540.256	15.4372	1.3767
6	B8CFG5_THAPS	Fucoxanthin chlorophyll a/c protein 4 GN=Lhcf4	174.547	21806.9	4	28.92
	None	DIEGTGNEFVGDFR	6	5.093	5164	2	778.355	19.2671	-0.3215
	None	IAQLAFLGNIITR	6	5.8349	1237	2	715.43	22.5244	-0.4217
	None	AAMMGILGLMMHEQLGGSIPIVGEL	1	5.0312	183	2	1284.66	32.9395	-0.256
	MissedCleavage	LRYVEIK	12	7.4369	226913	2	460.783	15.0326	1.9966
7	B8C261_THAPS	Fucoxanthin chlorophyll a/c protein 8 GN=Lhcf8	2118.6	27776.8	2	10.51
	None	DVPGTGNEHVGDFR	18	7.5372	99937	2	750.347	15.6559	0.0358
	None	IAQLAFLGQVVTR	10	6.8914	8268	2	708.422	21.3676	0.0863
7	B8BS67_THAPS	Fucoxanthin chlorophyll a/c protein 8 GN=Lhcf9	2118.6	22627.8	2	12.86
	None	DVPGTGNEHVGDFR	18	7.5372	99937	2	750.347	15.6559	0.0358
	None	IAQLAFLGQVVTR	10	6.8914	8268	2	708.422	21.3676	0.0863
7	B8CEV5_THAPS	Fucoxanthin chlorophyll a/c protein 5 GN=Lhcf5	645.543	21514.8	2	14
	None	AGIHLPGAISLDGTK	8	6.3968	11175	3	483.941	18.8874	0.828
	None	DVTGEGEFVGDFR	10	6.3476	4999	2	714.326	18.8858	0.4811
7	B8CFW3_THAPS	Fucoxanthin chlorophyll a/c protein 1 (Fragment) GN=Lhcf1	355.864	20354.1	1	6.84
	None	DVTGEGEFVGDFR	10	6.3476	4999	2	714.326	18.8858	0.4811
7	B8CEV8_THAPS	Fucoxanthin chlorophyll a/c protein 2 (Fragment) GN=Lhcf2	355.864	21142.1	1	6.57
	None	DVTGEGEFVGDFR	10	6.3476	4999	2	714.326	18.8858	0.4811
8	B8CEV5_THAPS	Fucoxanthin chlorophyll a/c protein 5 GN=Lhcf5	9555.23	21514.8	5	33.5
	None	AGIHLPGAISLDGTK	29	8.9478	2268505	3	483.941	18.8352	1.4253
	None	DVTGEGEFVGDFR	18	8.2381	202383	2	714.326	18.8486	0.0879
	None	FSDIGNGWAGSFEVPK	16	7.8695	18072	2	855.91	20.3995	-0.0761
	None	NGALDFGWDSFSEETK	7	7.1042	4385	2	901.896	21.3317	-1.0373
	MissedCleavage	LRYVELK	10	7.4556	382325	2	460.783	15.0587	2.0584
8	A0T0V0_THAPS	Photosystem I protein F GN=psaF	6931.05	20361.6	5	30.27
	None	ASQYEADSPPALALK	27	8.727	1451195	2	780.899	17.5315	-0.2148
	None	CSESAAFTKR	3	6.5456	1731	2	550.264	15.4111	1.0373
	None	CSESAAFTK	6	6.8564	462	1	943.42	16.1429	1.5708
	None	WSHAAEFILPGFGFIYISGWIGWVGR	3	5.8684	1250	3	989.517	18.8475	7.3161
	MissedCleavage	ASQYEADSPPALALKQQVER	21	8.121	203619	3	734.378	17.1589	0.2004
8	B8LEU6_THAPS	PSAF_ photosystem I reaction center subunit (Fragment) GN=PSAF	6931.05	18663.7	5	33.14
	None	ASQYEADSPPALALK	27	8.727	1451195	2	780.899	17.5315	-0.2148
	None	CSESAAFTKR	3	6.5456	1731	2	550.264	15.4111	1.0373
	None	CSESAAFTK	6	6.8564	462	1	943.42	16.1429	1.5708
	None	WSHAAEFILPGFGFIYISGWIGWVGR	3	5.8684	1250	3	989.517	18.8475	7.3161
	MissedCleavage	ASQYEADSPPALALKQQVER	21	8.121	203619	3	734.378	17.1589	0.2004
8	B8CFW3_THAPS	Fucoxanthin chlorophyll a/c protein 1 (Fragment) GN=Lhcf1	5902.01	20354.1	4	25.79
	None	DVTGEGEFVGDFR	18	8.2381	202383	2	714.326	18.8486	0.0879
	None	NGALDFGWDSFDEETK	20	8.075	32622	2	915.894	21.3918	-0.2921
	None	ISQLAFLGQIVTR	19	7.9267	30708	2	723.427	21.888	-1.041
	MissedCleavage	LRYVELK	10	7.4556	382325	2	460.783	15.0587	2.0584
8	B8CEV8_THAPS	Fucoxanthin chlorophyll a/c protein 2 (Fragment) GN=Lhcf2	5902.01	21142.1	4	24.75
	None	DVTGEGEFVGDFR	18	8.2381	202383	2	714.326	18.8486	0.0879
	None	NGALDFGWDSFDEETK	20	8.075	32622	2	915.894	21.3918	-0.2921
	None	ISQLAFLGQIVTR	19	7.9267	30708	2	723.427	21.888	-1.041
	MissedCleavage	LRYVELK	10	7.4556	382325	2	460.783	15.0587	2.0584
8	B8BX92_THAPS	Fucoxanthin chlorophyll a/c protein 6 GN=Lhcf6	2227.49	21785.9	7	29.35
	None	AGYHLPGDISLGR	16	7.7243	176803	3	452.574	18.0854	1.4779
	None	NGFDFGWDK	14	7.3218	31505	2	543.238	19.8012	0.5133
	None	VMIDATGESQFR	9	6.998	8978	2	677.327	16.8343	-0.4588
	MissedCleavage	LRYVELK	10	7.4556	382325	2	460.783	15.0587	2.0584
	MissedCleavage	ADQETFDRLR	14	7.026	57899	2	625.809	14.7937	-0.4753
	MissedCleavage	NGFDFGWDKQSPEWQTNKR	3	5.8132	2434	3	780.697	18.6807	-1.5201
	Oxidation+M(2)	VMIDATGESQFR	10	6.9768	11075	2	685.324	16.1002	-0.4193
8	B8C261_THAPS	Fucoxanthin chlorophyll a/c protein 8 GN=Lhcf8	649.881	27776.8	3	8.17
	None	DVPGTGNEHVGDFR	14	6.5777	58792	2	750.347	15.4647	-0.526
	None	YVEIK	3	5.8004	1100	1	651.371	15.5471	-0.9843
	MissedCleavage	LRYVEIK	10	7.4556	382325	2	460.783	15.0587	2.0584
8	B8BS67_THAPS	Fucoxanthin chlorophyll a/c protein 8 GN=Lhcf9	649.881	22627.8	3	10
	None	DVPGTGNEHVGDFR	14	6.5777	58792	2	750.347	15.4647	-0.526
	None	YVEIK	3	5.8004	1100	1	651.371	15.5471	-0.9843
	MissedCleavage	LRYVEIK	10	7.4556	382325	2	460.783	15.0587	2.0584
8	B8C2K6_THAPS	Fucoxanthin chl a/c light-harvesting protein GN=Lhcr3	552.61	21419.7	3	18.18
	None	SIPFLTVPEK	9	6.4098	45209	2	565.827	20.2402	0.6517
	None	GLLDFSY	11	6.5459	11927	1	814.398	22.5297	-0.6712
	None	YYGDGTPGDIGWTGGQLSK	8	5.7286	8599	2	986.457	18.6284	-1.1892
8	B5YM25_THAPS	Fucoxanthin chl a/c light-harvesting protein_ major type GN=Lhcf10	250.098	21483.6	3	5.47
	None	TEADMIDLR	16	6.1452	282470	2	532.259	17.3024	1.8299
	MissedCleavage	TEADMIDLRTK	6	5.6918	7324	2	646.83	16.0404	0.6386
	Oxidation+M(5)	TEADMIDLR	13	6.1248	322265	2	540.256	15.4724	1.2637
8	B5YLU3_THAPS	Fucoxanthin chlorophyll a/c protein-LI818 clade GN=Lhcx6_1	131.374	21262.5	2	8.54
	None	SEAEFVNYQVR	8	5.4571	2249	2	671.325	16.9077	-0.518
	None	ELQQGR	4	4.6743	1162	1	730.388	16.3687	5.3611
8	B8C8Q0_THAPS	Fucoxanthin chl a/c light-harvesting protein_ lhcr type GN=Lhcr1	101.103	21780.2	4	15.2
	None	WLQESEIK	7	5.3303	15576	2	516.772	16.5207	0.7852
	None	SEAAVNEMK	2	4.1791	1359	1	978.453	15.4707	-3.3606
	None	TPGDFGFDPMGQLK	3	4.2302	515	3	503.914	18.8363	15.1911
	Oxidation+M(10)	TPGDFGFDPMGQLK	7	5.1836	20705	2	763.353	18.8376	0.0684
8	B8C0K4_THAPS	Fucoxanthin chlorophyll a/c light-harvesting protein_ lhcr type GN=Lhcr14	75.151	21674.1	3	13.79
	None	EPGDFGWGK	6	4.9834	18318	2	496.728	17.2246	0.5129
	None	ALPWLPNPSNLDGR	3	4.3013	750	2	775.408	21.245	-1.9432
	MissedCleavage	EPGDFGWGKQFMGK	10	5.0639	1722	3	528.589	17.5268	12.7972
9	B8C261_THAPS	Fucoxanthin chlorophyll a/c protein 8 GN=Lhcf8	2035.6	27776.8	2	10.51
	None	DVPGTGNEHVGDFR	15	7.5808	23909	2	750.347	15.478	-0.5989
	None	IAQLAFLGQVVTR	2	5.6249	552	2	708.423	21.3	1.9439
9	B8BS67_THAPS	Fucoxanthin chlorophyll a/c protein 8 GN=Lhcf9	2035.6	22627.8	2	12.86
	None	DVPGTGNEHVGDFR	15	7.5808	23909	2	750.347	15.478	-0.5989
	None	IAQLAFLGQVVTR	2	5.6249	552	2	708.423	21.3	1.9439
9	B8CEV5_THAPS	Fucoxanthin chlorophyll a/c protein 5 GN=Lhcf5	385.772	21514.8	1	6.5
	None	DVTGEGEFVGDFR	11	6.1591	10584	2	714.325	18.8384	-0.8561
9	B8CFW3_THAPS	Fucoxanthin chlorophyll a/c protein 1 (Fragment) GN=Lhcf1	385.772	20354.1	1	6.84
	None	DVTGEGEFVGDFR	11	6.1591	10584	2	714.325	18.8384	-0.8561
9	B8CEV8_THAPS	Fucoxanthin chlorophyll a/c protein 2 (Fragment) GN=Lhcf2	385.772	21142.1	1	6.57
	None	DVTGEGEFVGDFR	11	6.1591	10584	2	714.325	18.8384	-0.8561
10	A0T0V0_THAPS	Photosystem I protein F GN=psaF	748.596	20361.6	1	8.11
	None	ASQYEADSPPALALK	16	6.8003	16738	2	780.899	17.5121	0.4858
10	B8LEU6_THAPS	PSAF_ photosystem I reaction center subunit (Fragment) GN=PSAF	748.596	18663.7	1	8.88
	None	ASQYEADSPPALALK	16	6.8003	16738	2	780.899	17.5121	0.4858
10	B8CEV5_THAPS	Fucoxanthin chlorophyll a/c protein 5 GN=Lhcf5	625.769	21514.8	1	6.5
	None	DVTGEGEFVGDFR	14	6.5793	12292	2	714.325	18.8558	-0.6319
10	B8CFW3_THAPS	Fucoxanthin chlorophyll a/c protein 1 (Fragment) GN=Lhcf1	625.769	20354.1	1	6.84
	None	DVTGEGEFVGDFR	14	6.5793	12292	2	714.325	18.8558	-0.6319
10	B8CEV8_THAPS	Fucoxanthin chlorophyll a/c protein 2 (Fragment) GN=Lhcf2	625.769	21142.1	1	6.57
	None	DVTGEGEFVGDFR	14	6.5793	12292	2	714.325	18.8558	-0.6319
10	B5YM25_THAPS	Fucoxanthin chl a/c light-harvesting protein_ major type GN=Lhcf10	208.866	21483.6	3	7.46
	None	TEADMIDLR	10	5.7308	9688	2	532.259	17.2759	1.4578
	None	ELNNGR	6	5.8158	1199	1	702.354	16.2601	1.016
	Oxidation+M(5)	TEADMIDLR	14	5.8999	120088	2	540.257	15.4564	2.036
11	B8C261_THAPS	Fucoxanthin chlorophyll a/c protein 8 GN=Lhcf8	6523.78	27776.8	4	16.34
	None	DVPGTGNEHVGDFR	22	8.1971	26593810	2	750.348	15.3811	0.8258
	None	IAQLAFLGQVVTR	23	8.4058	738081	2	708.423	21.3114	0.7453
	None	AIELNNGR	3	6.3828	656	2	443.741	15.7702	-0.2406
	MissedCleavage	LRYVEIK	8	7.2865	20990	2	460.782	14.8859	0.7586
11	B8BS67_THAPS	Fucoxanthin chlorophyll a/c protein 8 GN=Lhcf9	6523.78	22627.8	4	20
	None	DVPGTGNEHVGDFR	22	8.1971	26593810	2	750.348	15.3811	0.8258
	None	IAQLAFLGQVVTR	23	8.4058	738081	2	708.423	21.3114	0.7453
	None	AIELNNGR	3	6.3828	656	2	443.741	15.7702	-0.2406
	MissedCleavage	LRYVEIK	8	7.2865	20990	2	460.782	14.8859	0.7586
12	B8C261_THAPS	Fucoxanthin chlorophyll a/c protein 8 GN=Lhcf8	3085.92	27776.8	2	10.51
	None	DVPGTGNEHVGDFR	14	7.9271	35802	2	750.347	15.5273	0.0584
	None	IAQLAFLGQVVTR	7	6.6218	4857	2	708.421	21.3319	-1.0191
12	B8BS67_THAPS	Fucoxanthin chlorophyll a/c protein 8 GN=Lhcf9	3085.92	22627.8	2	12.86
	None	DVPGTGNEHVGDFR	14	7.9271	35802	2	750.347	15.5273	0.0584
	None	IAQLAFLGQVVTR	7	6.6218	4857	2	708.421	21.3319	-1.0191
13	A0T0T1_THAPS	Photosystem II CP43 reaction center protein GN=psbC	926.872	51844.6	3	5.73
	None	LGANVSSAQGPTGLGK	21	7.2095	26442	2	728.891	15.4395	-0.09
	None	NDIQPWQER	7	6.5152	10383	2	593.286	15.8311	-0.0192
	MissedCleavage	IKNDIQPWQER	4	5.2584	1281	3	476.254	15.4589	1.9622
13	B8C261_THAPS	Fucoxanthin chlorophyll a/c protein 8 OS=Thalassiosira pseudonana OX=35128 GN=Lhcf8 PE=4 SV=1	901.299	27776.8	1	5.45
	None	DVPGTGNEHVGDFR	12	6.8776	10544	2	750.347	15.4535	-0.0636
13	B8BS67_THAPS	Fucoxanthin chlorophyll a/c protein 8 OS=Thalassiosira pseudonana OX=35128 GN=Lhcf9 PE=4 SV=1	901.299	22627.8	1	6.67
	None	DVPGTGNEHVGDFR	12	6.8776	10544	2	750.347	15.4535	-0.0636
14	PSBD_THAPS	Photosystem II D2 protein GN=psbD	352.403	39063.9	4	9.12
	None	NILLNEGIR	9	6.0157	20903	2	521.307	17.8499	1.4178
	None	AAEDPEFETFYTK	10	6.2512	7547	2	774.348	18.4695	-0.736
	None	AYDFVSQELR	8	6.0167	4662	2	614.304	18.3283	-0.1711
	None	SWMAAQDQPHENFVFPEEVLPR	2	4.4916	311	2	1314.13	32.9578	5.4438
14	PSBA_THAPS	Photosystem II protein D1 GN=psbA	208.401	39698.7	3	7.78
	None	EWELSYR	6	5.8357	11126	2	491.736	17.8401	1.2484
	None	EGVSLWER	6	5.8276	7918	2	488.248	17.76	0.2442
	None	ETTENESTNYGYK	5	5.2385	2751	2	768.328	8.0354	-0.693
14	CYF_THAPS	Cytochrome f GN=petA	90.5024	33987.9	2	3.82
	None	YLTYPFYAGGNR	8	5.3311	4092	2	711.345	19.1982	-1.3674
	MissedCleavage	NKGVFISPYSTEFDNILVVGPIAGK	1	4.1263	227	2	1333.2	33.0112	-8.6011
15	PSAA_THAPS	Photosystem I P700 chlorophyll a apoprotein A1 GN=psaA	88.3453	83641.4	2	2.26
	None	DAVETSFAK	11	5.7108	47103	2	484.241	14.4006	2.1448
	None	NVQVFVEK	5	5.1921	15721	2	481.769	15.8456	0.7804

## Sheet: bearbeitet_MK
Gel Piece	Protein Entry	Protein Description	Protein Score	ProteinAvgMass	Protein matched Peptides	Sequence Coverage %
fraction 2 // 21 kDa	B8C261_THAPS	Fucoxanthin chlorophyll a/c protein 8 GN=Lhcf8	4910.92	27776.8	4	16.34
	Peptide Modification	Peptide Sequence	Peptide matched Products	Peptide Score	Precursor Intensity	Precursor z	Precursor m/z	Peptide retention time	Peptide delta ppm
	None	DVPGTGNEHVGDFR	21	8.0307	5537534	2	750.348	15.4362	0.7553
	None	IAQLAFLGQVVTR	22	8.0965	42511	2	708.422	21.3129	-0.0172
	None	AIELNNGR	4	6.0619	1828	2	443.739	15.7885	-2.8605
	MissedCleavage	LRYVEIK	4	6.3035	4298	2	460.782	14.9094	0.2151
fraction 2 // 21 kDa	B8BS67_THAPS	Fucoxanthin chlorophyll a/c protein 8 GN=Lhcf9	4910.92	22627.8	4	20
	None	DVPGTGNEHVGDFR	21	8.0307	5537534	2	750.348	15.4362	0.7553
	None	IAQLAFLGQVVTR	22	8.0965	42511	2	708.422	21.3129	-0.0172
	None	AIELNNGR	4	6.0619	1828	2	443.739	15.7885	-2.8605
	MissedCleavage	LRYVEIK	4	6.3035	4298	2	460.782	14.9094	0.2151
fraction 2 // 21 kDa	B8BX92_THAPS	Fucoxanthin chlorophyll a/c protein 6 GN=Lhcf6	224.844	21785.9	4	12.44
	None	AGYHLPGDISLGR	6	5.8487	5138	3	452.574	18.108	0.8081
	None	VMIDATGESQFR	4	4.9149	1885	2	677.326	16.8258	-1.926
	MissedCleavage	LRYVELK	4	6.3035	4298	2	460.782	14.9094	0.2151
	Oxidation+M(2)	VMIDATGESQFR	5	5.1494	3222	2	685.323	16.083	-1.6489
fraction 2 // 18 kDa	B8CEV5_THAPS	Fucoxanthin chlorophyll a/c protein 5 GN=Lhcf5	9536.65	21514.8	7	35.5
	None	AGIHLPGAISLDGTK	29	8.8549	1066413	3	483.941	18.8421	2.2014
	None	FSDIGNGWAGSFEVPK	22	8.3577	53098	2	855.911	20.3777	1.0812
	None	NGALDFGWDSFSEETK	10	7.5306	40591	2	901.898	21.3044	0.4851
	None	DVTGEGEFVGDFR	19	8.1986	37373	2	714.325	18.8366	-0.1436
	MissedCleavage	LRYVELK	12	7.6133	87416	2	460.783	15.1045	1.8378
	MissedCleavage	NGALDFGWDSFSEETKLQKR	12	7.5962	14910	3	776.712	19.9182	-1.182
	MissedCleavage	NGALDFGWDSFSEETKLQK	4	6.75	2468	3	724.678	20.7204	-1.8536
fraction 2 // 18 kDa	B8CFW3_THAPS	Fucoxanthin chlorophyll a/c protein 1 (Fragment) GN=Lhcf1	7631.54	20354.1	6	27.89
	None	ISQLAFLGQIVTR	24	8.2857	169825	2	723.428	21.8633	0.9898
	None	NGALDFGWDSFDEETK	23	8.2989	79551	2	915.895	21.3647	1.0959
	None	DVTGEGEFVGDFR	19	8.1986	37373	2	714.325	18.8366	-0.1436
	MissedCleavage	LRYVELK	12	7.6133	87416	2	460.783	15.1045	1.8378
	MissedCleavage	NGALDFGWDSFDEETKLSKR	24	8.1745	40577	3	772.369	20.0184	-0.388
	MissedCleavage	NGALDFGWDSFDEETKLSK	6	6.6789	5562	3	720.335	20.8264	-0.582
fraction 2 // 18 kDa	B8CEV8_THAPS	Fucoxanthin chlorophyll a/c protein 2 (Fragment) GN=Lhcf2	7631.54	21142.1	6	26.77
	None	ISQLAFLGQIVTR	24	8.2857	169825	2	723.428	21.8633	0.9898
	None	NGALDFGWDSFDEETK	23	8.2989	79551	2	915.895	21.3647	1.0959
	None	DVTGEGEFVGDFR	19	8.1986	37373	2	714.325	18.8366	-0.1436
	MissedCleavage	LRYVELK	12	7.6133	87416	2	460.783	15.1045	1.8378
	MissedCleavage	NGALDFGWDSFDEETKLSKR	24	8.1745	40577	3	772.369	20.0184	-0.388
	MissedCleavage	NGALDFGWDSFDEETKLSK	6	6.6789	5562	3	720.335	20.8264	-0.582
fraction 2 // 18 kDa	B8BX92_THAPS	Fucoxanthin chlorophyll a/c protein 6 GN=Lhcf6	5393.03	21785.9	10	35.82
	None	AGYHLPGDISLGR	23	8.5172	589224	3	452.574	18.0662	1.2821
	None	NGFDFGWDK	17	7.8091	163835	2	543.239	19.7815	1.8591
	None	IAQLAFVGNLITR	16	7.6903	39883	2	708.422	21.7518	0.1942
	None	VMIDATGESQFR	12	7.46	26788	2	677.327	16.8057	-0.5274
	None	QSPEWQTNKR	1	5.7541	614	2	637.313	15.821	-7.0518
	MissedCleavage	ADQETFDRLR	18	7.7157	241323	2	625.81	14.8489	0.3765
	MissedCleavage	LRYVELK	12	7.6133	87416	2	460.783	15.1045	1.8378
	MissedCleavage	NGFDFGWDKQSPEWQTNKR	16	7.6187	20946	3	780.698	18.6765	0.2329
	MissedCleavage	NGFDFGWDKQSPEWQTNK	8	6.5159	1940	3	728.663	19.4699	-1.0327
	Oxidation+M(2)	VMIDATGESQFR	17	7.7466	46766	2	685.325	16.068	0.4754
fraction 2 // 18 kDa	A0T0V0_THAPS	Photosystem I protein F GN=psaF	2497.02	20361.6	3	22.7
	None	ASQYEADSPPALALK	25	7.8373	145369	2	780.899	17.5146	0.6913
	None	AVSTSANPSESEIIINVPLALK	2	6.006	1789	2	1127.12	21.6522	-0.4626
	MissedCleavage	ASQYEADSPPALALKQQVER	18	7.4209	42322	3	734.378	17.1421	-0.1875
fraction 2 // 18 kDa	B8LEU6_THAPS	PSAF_ photosystem I reaction center subunit (Fragment) GN=PSAF	2497.02	18663.7	3	24.85
	None	ASQYEADSPPALALK	25	7.8373	145369	2	780.899	17.5146	0.6913
	None	AVSTSANPSESEIIINVPLALK	2	6.006	1789	2	1127.12	21.6522	-0.4626
	MissedCleavage	ASQYEADSPPALALKQQVER	18	7.4209	42322	3	734.378	17.1421	-0.1875
fraction 2 // 18 kDa	B8C261_THAPS	Fucoxanthin chlorophyll a/c protein 8 GN=Lhcf8	2352.09	27776.8	3	13.23
	None	DVPGTGNEHVGDFR	14	7.6359	68715	2	750.347	15.4543	-0.6112
	None	IAQLAFLGQVVTR	11	6.9424	5637	2	708.422	21.2751	0.1014
	MissedCleavage	LRYVEIK	12	7.6133	87416	2	460.783	15.1045	1.8378
fraction 2 // 18 kDa	B8BS67_THAPS	Fucoxanthin chlorophyll a/c protein 8 GN=Lhcf9	2352.09	22627.8	3	16.19
	None	DVPGTGNEHVGDFR	14	7.6359	68715	2	750.347	15.4543	-0.6112
	None	IAQLAFLGQVVTR	11	6.9424	5637	2	708.422	21.2751	0.1014
	MissedCleavage	LRYVEIK	12	7.6133	87416	2	460.783	15.1045	1.8378
fraction 2 // 18 kDa	B8CFG5_THAPS	Fucoxanthin chlorophyll a/c protein 4 GN=Lhcf4	1446.02	21806.9	4	24.51
	None	IAQLAFLGNIITR	21	7.7309	35615	2	715.429	22.5095	-0.8837
	None	DIEGTGNEFVGDFR	6	5.9588	4454	2	778.354	19.2716	-0.6568
	None	NGAIDFGWDTFSDEVK	3	5.5687	1459	2	900.908	21.6716	0.8058
	MissedCleavage	LRYVEIK	12	7.6133	87416	2	460.783	15.1045	1.8378
fraction 2 // 18 kDa	B8C2K6_THAPS	Fucoxanthin chl a/c light-harvesting protein GN=Lhcr3	211.971	21419.7	2	14.65
	None	SIPFLTVPEK	9	5.6425	14557	2	565.827	20.2265	0.795
	None	YYGDGTPGDIGWTGGQLSK	9	5.3751	4661	2	986.457	18.6172	-1.0802
fraction 3 // 21 kDa	B8C261_THAPS	Fucoxanthin chlorophyll a/c protein 8 GN=Lhcf8	4367.05	27776.8	3	13.23
	None	DVPGTGNEHVGDFR	22	7.9898	5605412	2	750.348	15.4528	0.3366
	None	IAQLAFLGQVVTR	21	7.932	31402	2	708.422	21.2997	-0.4469
	MissedCleavage	LRYVEIK	6	6.4275	5294	2	460.782	14.9294	-0.3832
fraction 3 // 21 kDa	B8BS67_THAPS	Fucoxanthin chlorophyll a/c protein 8 GN=Lhcf9	4367.05	22627.8	3	16.19
	None	DVPGTGNEHVGDFR	22	7.9898	5605412	2	750.348	15.4528	0.3366
	None	IAQLAFLGQVVTR	21	7.932	31402	2	708.422	21.2997	-0.4469
	MissedCleavage	LRYVEIK	6	6.4275	5294	2	460.782	14.9294	-0.3832
fraction 3 // 21 kDa	B8BVE9_THAPS	High light induced protein 2 GN=Hlip2	449.51	19502.1	3	17.98
	None	VGGFIGPDF	13	6.6017	15923	1	908.451	21.5164	-0.7404
	MissedCleavage	SRMANDYEAAR	1	5.0433	687	2	642.285	15.7274	-13.5546
	Oxidation+M(1)	MNPDNPALPELK	6	5.6107	8770	2	677.837	17.1188	-0.1822
fraction 3 // 21 kDa	B8C0K4_THAPS	Fucoxanthin chlorophyll a/c light-harvesting protein_ lhcr type GN=Lhcr14	91.9274	21674.1	3	12.32
	None	EPGDFGWGK	7	5.2801	66337	2	496.728	17.2199	0.9876
	MissedCleavage	TQAEIDTMKLK	6	5.1142	9635	2	639.342	15.3555	-0.4044
	MissedCleavage	EPGDFGWGKQFMGKTQAEIDTMK	0	4.8916	201	2	1301.11	33.079	-0.711
fraction 3 // 18 kDa	B8CEV5_THAPS	Fucoxanthin chlorophyll a/c protein 5 GN=Lhcf5	6793.43	21514.8	5	33.5
	None	AGIHLPGAISLDGTK	30	8.6759	4434354	3	483.942	18.7997	2.6836
	None	DVTGEGEFVGDFR	17	7.8189	86757	2	714.325	18.8261	-0.2908
	None	FSDIGNGWAGSFEVPK	13	7.6079	13853	2	855.91	20.3975	0.3281
	None	NGALDFGWDSFSEETK	7	6.8342	4070	2	901.896	21.336	-1.3441
	MissedCleavage	LRYVELK	12	7.4369	226913	2	460.783	15.0326	1.9966
fraction 3 // 18 kDa	A0T0V0_THAPS	Photosystem I protein F GN=psaF	5764.36	20361.6	6	30.27
	None	ASQYEADSPPALALK	28	8.5663	1748957	2	780.9	17.5014	0.9912
	None	CSESAAFTKR	4	6.5534	1787	2	550.264	15.3712	0.5471
	None	QQVER	2	6.2172	550	1	659.345	15.4853	-2.7007
	None	CSESAAFTK	4	6.5615	451	1	943.42	16.1009	1.2898
	None	WSHAAEFILPGFGFIYISGWIGWVGR	3	5.7077	862	3	989.516	18.8224	6.332
	MissedCleavage	ASQYEADSPPALALKQQVER	19	7.8332	289035	3	734.379	17.1309	0.5711
fraction 3 // 18 kDa	B8LEU6_THAPS	PSAF_ photosystem I reaction center subunit (Fragment) GN=PSAF	5764.36	18663.7	6	33.14
	None	ASQYEADSPPALALK	28	8.5663	1748957	2	780.9	17.5014	0.9912
	None	CSESAAFTKR	4	6.5534	1787	2	550.264	15.3712	0.5471
	None	QQVER	2	6.2172	550	1	659.345	15.4853	-2.7007
	None	CSESAAFTK	4	6.5615	451	1	943.42	16.1009	1.2898
	None	WSHAAEFILPGFGFIYISGWIGWVGR	3	5.7077	862	3	989.516	18.8224	6.332
	MissedCleavage	ASQYEADSPPALALKQQVER	19	7.8332	289035	3	734.379	17.1309	0.5711
fraction 3 // 18 kDa	B8BX92_THAPS	Fucoxanthin chlorophyll a/c protein 6 GN=Lhcf6	4409.07	21785.9	9	35.82
	None	AGYHLPGDISLGR	22	8.3848	662124	3	452.574	18.051	1.3728
	None	NGFDFGWDK	16	7.7053	109352	2	543.239	19.7862	2.547
	None	VMIDATGESQFR	12	7.361	27144	2	677.327	16.7992	-0.5544
	None	IAQLAFVGNLITR	3	6.2257	1148	2	708.422	21.7792	-0.8377
	MissedCleavage	LRYVELK	12	7.4369	226913	2	460.783	15.0326	1.9966
	MissedCleavage	ADQETFDRLR	17	7.5347	196441	2	625.81	14.7674	0.004
	MissedCleavage	NGFDFGWDKQSPEWQTNKR	3	6.0386	4278	3	780.699	18.6497	1.1672
	MissedCleavage	IAQLAFVGNLITRAGYHLPGDISLGR	0	6.3551	241	2	1376.77	32.9792	-0.0404
	Oxidation+M(2)	VMIDATGESQFR	13	7.3831	28329	2	685.324	16.0535	-0.1732
fraction 3 // 18 kDa	B8CFW3_THAPS	Fucoxanthin chlorophyll a/c protein 1 (Fragment) GN=Lhcf1	2211.79	20354.1	4	25.79
	None	DVTGEGEFVGDFR	17	7.8189	86757	2	714.325	18.8261	-0.2908
	None	ISQLAFLGQIVTR	15	7.3193	15505	2	723.427	21.8889	-0.7109
	None	NGALDFGWDSFDEETK	9	6.6173	5959	2	915.893	21.3981	-1.8792
	MissedCleavage	LRYVELK	12	7.4369	226913	2	460.783	15.0326	1.9966
fraction 3 // 18 kDa	B8CEV8_THAPS	Fucoxanthin chlorophyll a/c protein 2 (Fragment) GN=Lhcf2	2211.79	21142.1	4	24.75
	None	DVTGEGEFVGDFR	17	7.8189	86757	2	714.325	18.8261	-0.2908
	None	ISQLAFLGQIVTR	15	7.3193	15505	2	723.427	21.8889	-0.7109
	None	NGALDFGWDSFDEETK	9	6.6173	5959	2	915.893	21.3981	-1.8792
	MissedCleavage	LRYVELK	12	7.4369	226913	2	460.783	15.0326	1.9966
fraction 3 // 18 kDa	B8C261_THAPS	Fucoxanthin chlorophyll a/c protein 8 GN=Lhcf8	635.601	27776.8	3	13.23
	None	DVPGTGNEHVGDFR	10	6.5597	6358	2	750.346	1.7925	-1.7109
	None	IAQLAFLGQVVTR	4	5.1237	484	2	708.423	21.3043	1.2441
	MissedCleavage	LRYVEIK	12	7.4369	226913	2	460.783	15.0326	1.9966
fraction 3 // 18 kDa	B8BS67_THAPS	Fucoxanthin chlorophyll a/c protein 8 GN=Lhcf9	635.601	22627.8	3	16.19
	None	DVPGTGNEHVGDFR	10	6.5597	6358	2	750.346	1.7925	-1.7109
	None	IAQLAFLGQVVTR	4	5.1237	484	2	708.423	21.3043	1.2441
	MissedCleavage	LRYVEIK	12	7.4369	226913	2	460.783	15.0326	1.9966
fraction 3 // 18 kDa	B8C2K6_THAPS	Fucoxanthin chl a/c light-harvesting protein GN=Lhcr3	568.292	21419.7	4	23.74
	None	SIPFLTVPEK	11	6.3843	101081	2	565.827	20.2347	1.9234
	None	GLLDFSY	10	6.4938	18223	1	814.398	22.5188	0.2428
	None	YYGDGTPGDIGWTGGQLSK	6	5.974	8129	2	986.457	18.5997	-1.0217
	MissedCleavage	TRMESEIVHCR	5	5.4222	6241	2	680.828	16.3277	2.0628
fraction 3 // 18 kDa	B5YM25_THAPS	Fucoxanthin chl a/c light-harvesting protein_ major type GN=Lhcf10	306.939	21483.6	3	5.47
	None	TEADMIDLR	15	6.3231	342106	2	532.259	17.2697	2.3218
	MissedCleavage	TEADMIDLRTK	9	6.0694	13253	2	646.83	16.0023	0.4643
	Oxidation+M(5)	TEADMIDLR	14	6.524	370150	2	540.256	15.4372	1.3767
fraction 3 // 18 kDa	B8CFG5_THAPS	Fucoxanthin chlorophyll a/c protein 4 GN=Lhcf4	174.547	21806.9	4	28.92
	None	DIEGTGNEFVGDFR	6	5.093	5164	2	778.355	19.2671	-0.3215
	None	IAQLAFLGNIITR	6	5.8349	1237	2	715.43	22.5244	-0.4217
	None	AAMMGILGLMMHEQLGGSIPIVGEL	1	5.0312	183	2	1284.66	32.9395	-0.256
	MissedCleavage	LRYVEIK	12	7.4369	226913	2	460.783	15.0326	1.9966
fraction 4 // 21 kDa	B8C261_THAPS	Fucoxanthin chlorophyll a/c protein 8 GN=Lhcf8	2118.6	27776.8	2	10.51
	None	DVPGTGNEHVGDFR	18	7.5372	99937	2	750.347	15.6559	0.0358
	None	IAQLAFLGQVVTR	10	6.8914	8268	2	708.422	21.3676	0.0863
fraction 4 // 21 kDa	B8BS67_THAPS	Fucoxanthin chlorophyll a/c protein 8 GN=Lhcf9	2118.6	22627.8	2	12.86
	None	DVPGTGNEHVGDFR	18	7.5372	99937	2	750.347	15.6559	0.0358
	None	IAQLAFLGQVVTR	10	6.8914	8268	2	708.422	21.3676	0.0863
fraction 4 // 21 kDa	B8CEV5_THAPS	Fucoxanthin chlorophyll a/c protein 5 GN=Lhcf5	645.543	21514.8	2	14
	None	AGIHLPGAISLDGTK	8	6.3968	11175	3	483.941	18.8874	0.828
	None	DVTGEGEFVGDFR	10	6.3476	4999	2	714.326	18.8858	0.4811
fraction 4 // 21 kDa	B8CFW3_THAPS	Fucoxanthin chlorophyll a/c protein 1 (Fragment) GN=Lhcf1	355.864	20354.1	1	6.84
	None	DVTGEGEFVGDFR	10	6.3476	4999	2	714.326	18.8858	0.4811
fraction 4 // 21 kDa	B8CEV8_THAPS	Fucoxanthin chlorophyll a/c protein 2 (Fragment) GN=Lhcf2	355.864	21142.1	1	6.57
	None	DVTGEGEFVGDFR	10	6.3476	4999	2	714.326	18.8858	0.4811
fraction 4 // 18 kDa	B8CEV5_THAPS	Fucoxanthin chlorophyll a/c protein 5 GN=Lhcf5	9555.23	21514.8	5	33.5
	None	AGIHLPGAISLDGTK	29	8.9478	2268505	3	483.941	18.8352	1.4253
	None	DVTGEGEFVGDFR	18	8.2381	202383	2	714.326	18.8486	0.0879
	None	FSDIGNGWAGSFEVPK	16	7.8695	18072	2	855.91	20.3995	-0.0761
	None	NGALDFGWDSFSEETK	7	7.1042	4385	2	901.896	21.3317	-1.0373
	MissedCleavage	LRYVELK	10	7.4556	382325	2	460.783	15.0587	2.0584
fraction 4 // 18 kDa	A0T0V0_THAPS	Photosystem I protein F GN=psaF	6931.05	20361.6	5	30.27
	None	ASQYEADSPPALALK	27	8.727	1451195	2	780.899	17.5315	-0.2148
	None	CSESAAFTKR	3	6.5456	1731	2	550.264	15.4111	1.0373
	None	CSESAAFTK	6	6.8564	462	1	943.42	16.1429	1.5708
	None	WSHAAEFILPGFGFIYISGWIGWVGR	3	5.8684	1250	3	989.517	18.8475	7.3161
	MissedCleavage	ASQYEADSPPALALKQQVER	21	8.121	203619	3	734.378	17.1589	0.2004
fraction 4 // 18 kDa	B8LEU6_THAPS	PSAF_ photosystem I reaction center subunit (Fragment) GN=PSAF	6931.05	18663.7	5	33.14
	None	ASQYEADSPPALALK	27	8.727	1451195	2	780.899	17.5315	-0.2148
	None	CSESAAFTKR	3	6.5456	1731	2	550.264	15.4111	1.0373
	None	CSESAAFTK	6	6.8564	462	1	943.42	16.1429	1.5708
	None	WSHAAEFILPGFGFIYISGWIGWVGR	3	5.8684	1250	3	989.517	18.8475	7.3161
	MissedCleavage	ASQYEADSPPALALKQQVER	21	8.121	203619	3	734.378	17.1589	0.2004
fraction 4 // 18 kDa	B8CFW3_THAPS	Fucoxanthin chlorophyll a/c protein 1 (Fragment) GN=Lhcf1	5902.01	20354.1	4	25.79
	None	DVTGEGEFVGDFR	18	8.2381	202383	2	714.326	18.8486	0.0879
	None	NGALDFGWDSFDEETK	20	8.075	32622	2	915.894	21.3918	-0.2921
	None	ISQLAFLGQIVTR	19	7.9267	30708	2	723.427	21.888	-1.041
	MissedCleavage	LRYVELK	10	7.4556	382325	2	460.783	15.0587	2.0584
fraction 4 // 18 kDa	B8CEV8_THAPS	Fucoxanthin chlorophyll a/c protein 2 (Fragment) GN=Lhcf2	5902.01	21142.1	4	24.75
	None	DVTGEGEFVGDFR	18	8.2381	202383	2	714.326	18.8486	0.0879
	None	NGALDFGWDSFDEETK	20	8.075	32622	2	915.894	21.3918	-0.2921
	None	ISQLAFLGQIVTR	19	7.9267	30708	2	723.427	21.888	-1.041
	MissedCleavage	LRYVELK	10	7.4556	382325	2	460.783	15.0587	2.0584
fraction 4 // 18 kDa	B8BX92_THAPS	Fucoxanthin chlorophyll a/c protein 6 GN=Lhcf6	2227.49	21785.9	7	29.35
	None	AGYHLPGDISLGR	16	7.7243	176803	3	452.574	18.0854	1.4779
	None	NGFDFGWDK	14	7.3218	31505	2	543.238	19.8012	0.5133
	None	VMIDATGESQFR	9	6.998	8978	2	677.327	16.8343	-0.4588
	MissedCleavage	LRYVELK	10	7.4556	382325	2	460.783	15.0587	2.0584
	MissedCleavage	ADQETFDRLR	14	7.026	57899	2	625.809	14.7937	-0.4753
	MissedCleavage	NGFDFGWDKQSPEWQTNKR	3	5.8132	2434	3	780.697	18.6807	-1.5201
	Oxidation+M(2)	VMIDATGESQFR	10	6.9768	11075	2	685.324	16.1002	-0.4193
fraction 4 // 18 kDa	B8C261_THAPS	Fucoxanthin chlorophyll a/c protein 8 GN=Lhcf8	649.881	27776.8	3	8.17
	None	DVPGTGNEHVGDFR	14	6.5777	58792	2	750.347	15.4647	-0.526
	None	YVEIK	3	5.8004	1100	1	651.371	15.5471	-0.9843
	MissedCleavage	LRYVEIK	10	7.4556	382325	2	460.783	15.0587	2.0584
fraction 4 // 18 kDa	B8BS67_THAPS	Fucoxanthin chlorophyll a/c protein 8 GN=Lhcf9	649.881	22627.8	3	10
	None	DVPGTGNEHVGDFR	14	6.5777	58792	2	750.347	15.4647	-0.526
	None	YVEIK	3	5.8004	1100	1	651.371	15.5471	-0.9843
	MissedCleavage	LRYVEIK	10	7.4556	382325	2	460.783	15.0587	2.0584
fraction 4 // 18 kDa	B8C2K6_THAPS	Fucoxanthin chl a/c light-harvesting protein GN=Lhcr3	552.61	21419.7	3	18.18
	None	SIPFLTVPEK	9	6.4098	45209	2	565.827	20.2402	0.6517
	None	GLLDFSY	11	6.5459	11927	1	814.398	22.5297	-0.6712
	None	YYGDGTPGDIGWTGGQLSK	8	5.7286	8599	2	986.457	18.6284	-1.1892
fraction 4 // 18 kDa	B5YM25_THAPS	Fucoxanthin chl a/c light-harvesting protein_ major type GN=Lhcf10	250.098	21483.6	3	5.47
	None	TEADMIDLR	16	6.1452	282470	2	532.259	17.3024	1.8299
	MissedCleavage	TEADMIDLRTK	6	5.6918	7324	2	646.83	16.0404	0.6386
	Oxidation+M(5)	TEADMIDLR	13	6.1248	322265	2	540.256	15.4724	1.2637
fraction 4 // 18 kDa	B5YLU3_THAPS	Fucoxanthin chlorophyll a/c protein-LI818 clade GN=Lhcx6_1	131.374	21262.5	2	8.54
	None	SEAEFVNYQVR	8	5.4571	2249	2	671.325	16.9077	-0.518
	None	ELQQGR	4	4.6743	1162	1	730.388	16.3687	5.3611
fraction 4 // 18 kDa	B8C8Q0_THAPS	Fucoxanthin chl a/c light-harvesting protein_ lhcr type GN=Lhcr1	101.103	21780.2	4	15.2
	None	WLQESEIK	7	5.3303	15576	2	516.772	16.5207	0.7852
	None	SEAAVNEMK	2	4.1791	1359	1	978.453	15.4707	-3.3606
	None	TPGDFGFDPMGQLK	3	4.2302	515	3	503.914	18.8363	15.1911
	Oxidation+M(10)	TPGDFGFDPMGQLK	7	5.1836	20705	2	763.353	18.8376	0.0684
fraction 4 // 18 kDa	B8C0K4_THAPS	Fucoxanthin chlorophyll a/c light-harvesting protein_ lhcr type GN=Lhcr14	75.151	21674.1	3	13.79
	None	EPGDFGWGK	6	4.9834	18318	2	496.728	17.2246	0.5129
	None	ALPWLPNPSNLDGR	3	4.3013	750	2	775.408	21.245	-1.9432
	MissedCleavage	EPGDFGWGKQFMGK	10	5.0639	1722	3	528.589	17.5268	12.7972
fraction 5 // 21 kDa	B8C261_THAPS	Fucoxanthin chlorophyll a/c protein 8 GN=Lhcf8	6523.78	27776.8	4	16.34
	None	DVPGTGNEHVGDFR	22	8.1971	26593810	2	750.348	15.3811	0.8258
	None	IAQLAFLGQVVTR	23	8.4058	738081	2	708.423	21.3114	0.7453
	None	AIELNNGR	3	6.3828	656	2	443.741	15.7702	-0.2406
	MissedCleavage	LRYVEIK	8	7.2865	20990	2	460.782	14.8859	0.7586
fraction 5 // 21 kDa	B8BS67_THAPS	Fucoxanthin chlorophyll a/c protein 8 GN=Lhcf9	6523.78	22627.8	4	20
	None	DVPGTGNEHVGDFR	22	8.1971	26593810	2	750.348	15.3811	0.8258
	None	IAQLAFLGQVVTR	23	8.4058	738081	2	708.423	21.3114	0.7453
	None	AIELNNGR	3	6.3828	656	2	443.741	15.7702	-0.2406
	MissedCleavage	LRYVEIK	8	7.2865	20990	2	460.782	14.8859	0.7586
fraction 5 // 18 kDa	B8C261_THAPS	Fucoxanthin chlorophyll a/c protein 8 GN=Lhcf8	3085.92	27776.8	2	10.51
	None	DVPGTGNEHVGDFR	14	7.9271	35802	2	750.347	15.5273	0.0584
	None	IAQLAFLGQVVTR	7	6.6218	4857	2	708.421	21.3319	-1.0191
fraction 5 // 18 kDa	B8BS67_THAPS	Fucoxanthin chlorophyll a/c protein 8 GN=Lhcf9	3085.92	22627.8	2	12.86
	None	DVPGTGNEHVGDFR	14	7.9271	35802	2	750.347	15.5273	0.0584
	None	IAQLAFLGQVVTR	7	6.6218	4857	2	708.421	21.3319	-1.0191
