# Supplementary material for: Pre-purification of diatom pigment protein complexes provides insight into the heterogeneity of FCP complexes
Source: BMC Plant Biol. 2020 Oct 6;20:456. doi: 10.1186/s12870-020-02668-x (PMC7539453; doi:10.1186/s12870-020-02668-x)
Supplement: Supplementary file 6 — Additional file 6. Detailed information for the analysis of the protein composition of the FCPs and protein subunits of the PSII and PSI core complexes of the different AEC fractions by mass spectrometry. In contrast to Table 2 in the Results section, which only depicts the FCP, PSI and PSII proteins that were determined with a minimum of two polypeptides and a protein coverage larger than 1000, Additional file 6 lists all the FCP, PSI and PSII proteins that were detected in the MS analysis. In addition, this table provides the most important PLGS protein and peptide data for all detected proteins. [file 12870_2020_2668_MOESM6_ESM.xlsx]

## Sheet: Tabelle1
Fraction/Gel Piece	Protein Entry	Protein Description	Protein Score	ProteinAvgMass	Protein matched Peptides	Sequence Coverage %
Fraction 1 / 3	A0T0P5_THAPS	Photosystem II CP47 reaction center protein GN=psbB	50.2583	56407.7	2	3.93
	Peptide Modification	Peptide Sequence	Peptide matched Products	Peptide Score	Precursor Intensity	Precursor z	Precursor m/z	Peptide retention time	Peptide delta ppm
	None	TSLESDGVFR	5	5.0167	11312	2	555.776	17.6265	1.6142
	None	TGEPALDLPK	4	4.3918	5715	2	520.785	17.9469	-0.0468
Fraction 1 / 3	A0T0T1_THAPS	Photosystem II CP43 reaction center proteinGN=psbC	1194.74	51844.6	5	8.92
	None	LGANVSSAQGPTGLGK	22	7.4416	184688	2	728.892	16.3841	1.4105
	None	NDIQPWQER	5	6.6178	14590	2	593.287	16.8261	0.9776
	MissedCleavage	IKNDIQPWQER	11	7.2184	72203	3	476.252	16.4735	-2.7005
	MissedCleavage	IKNDIQPWQERR	4	6.2592	15707	3	528.286	15.5637	-0.3735
	Oxidation M(13)	SPSGEIIFGGETMR	8	6.6659	36235	2	748.86	18.615	5.3002
Fraction 1 / 4	PSBA_THAPS	Photosystem II protein D1 GN=psbA	22.3969	39698.7	1	1.94
	None	EWELSYR	3	4.2719	2276	2	491.735	18.758	0.3533
Fraction 1 / 4	A0T0T1_THAPS	Photosystem II CP43 reaction center protein GN=psbC	96.0752	51844.6	1	3.4
	None	LGANVSSAQGPTGLGK	11	5.2874	14588	2	728.893	16.3559	2.2232
Fraction 1 / 4	PSBD_THAPS	Photosystem II D2 protein GN=psbD	181.083	39063.9	4	12.25
	None	NILLNEGIR	8	5.9833	12941	2	521.306	18.7449	-0.3395
	None	AAEDPEFETFYTK	2	4.957	2848	2	774.352	19.3356	3.7463
	None	AYDFVSQELR	4	5.0688	2661	2	614.305	19.2033	1.3637
	None	GLFDLVDDWLK	2	4.6579	1590	2	660.845	17.6044	-0.8428
Fraction 1 / 4	CY550_THAPS	Cytochrome c-550 GN=psbV	56.2756	17840.5	1	12.27
	None	TVVTDSSGNTTVLTPEQVKR	4	4.4118	5802	3	711.381	16.742	3.7007
Fraction 1 / 5	CY550_THAPS	Cytochrome c-550 GN=psbV	617.179	17840.5	3	26.38
	None	TVVTDSSGNTTVLTPEQVKR	11	6.3983	56466	3	711.379	16.7673	1.9603
	None	TNPNVGLDPEALSLATPR	3	5.5378	15179	2	932.995	20.8299	3.9751
	None	IVAEK	1	5.7288	13750	1	559.345	19.1598	-0.612
Fraction 1 / 5	B5YLU3_THAPS	Fucoxanthin chlorophyll a/c protein-LI818 clade GN=Lhcx6_1	954.755	21262.5	3	14.57
	None	SEAEFVNYQVR	14	7.1967	46726	2	671.328	17.8571	3.4451
	None	LLQTEPGTR	4	5.6686	12323	2	507.781	17.1459	-2.0268
	None	IEGLGWRPK	2	5.6678	6413	2	528.303	17.3591	-1.3232
Fraction 1 / 6	CY550_THAPS	Cytochrome c-550 GN=psbV	228.993	17840.5	2	12.27
	None	TVVTDSSGNTTVLTPEQVKR	7	5.5606	13730	3	711.379	16.7235	2.0707
	None	TVVTDSSGNTTVLTPEQVK	2	4.8269	5572	2	988.518	17.5868	4.9833
Fraction 1 / 6	B8C0K4_THAPS	Fucoxanthin chlorophyll a/c light-harvesting protein_ lhcr type GN=Lhcr14	358.635	21674.1	3	12.32
	None	EPGDFGWGK	10	6.2848	103792	2	496.726	18.1366	-2.3501
	None	GFPYF	5	6.244	16235	1	630.293	22.7764	1.8346
	MissedCleavage	TQAEIDTMKLK	5	6.0121	31662	3	426.565	16.271	2.789
Fraction 1 / 6	B5YLU3_THAPS	Fucoxanthin chlorophyll a/c protein-LI818 clade GN=Lhcx6_1	1958.23	21262.5	4	19.6
	None	SEAEFVNYQVR	17	7.6184	198742	2	671.327	17.8091	2.3858
	None	IEGLGWRPK	9	7.4953	64513	2	528.304	17.3105	0.2123
	None	LLQTEPGTR	5	6.1	21379	2	507.783	17.0994	-0.1749
	None	YREVEIMHGR	3	6.1258	5776	3	430.552	14.8482	-0.1401
Fraction 1 / 7	CY550_THAPS	Cytochrome c-550 GN=psbV	374.085	17840.5	2	12.27
	None	TVVTDSSGNTTVLTPEQVKR	7	5.8734	17485	3	711.38	16.7586	2.2055
	None	TVVTDSSGNTTVLTPEQVK	3	5.6171	7337	2	988.518	17.6182	4.8143
Fraction 1 / 7	B8C0K4_THAPS	Fucoxanthin chlorophyll a/c light-harvesting protein_ lhcr type GN=Lhcr14	80.5419	21674.1	1	4.43
	None	EPGDFGWGK	6	5.1653	49912	2	496.728	18.1753	1.7626
Fraction 1 / 8	PSBE_THAPS	Cytochrome b559 subunit alpha GN=psbE	780.847	9513.76	2	20.24
	None	QQVPLVNDR	8	6.7008	15465	2	534.793	16.0808	-1.2163
	None	QELEDLTK	4	5.8768	12946	2	488.252	16.1676	-2.3833
Fraction 1 / 8	CY550_THAPS	Cytochrome c-550 GN=psbV	9035.78	17840.5	3	23.31
	None	TVVTDSSGNTTVLTPEQVKR	21	8.4555	200892	3	711.377	16.7572	-0.7563
	None	TVVTDSSGNTTVLTPEQVK	25	8.5616	180354	2	988.515	17.619	2.4386
	None	TNPNVGLDPEALSLATPR	6	7.396	27640	2	932.995	20.8386	3.09
Fraction 1 / 8	B8C0K4_THAPS	Fucoxanthin chlorophyll a/c light-harvesting protein_ lhcr type GN=Lhcr14	84.1129	21674.1	2	14.78
	None	EPGDFGWGK	4	4.8723	7930	2	496.726	18.1903	-2.0363
	None	SVIIASLACSAAAFAPASNGR	2	4.5617	4445	2	989.014	17.8816	-1.3083
Fraction 1 / 8	B5YLU3_THAPS	Fucoxanthin chlorophyll a/c protein-LI818 clade GN=Lhcx6_1	445.485	21262.5	1	5.53
	None	SEAEFVNYQVR	12	6.5551	25773	2	671.327	17.8437	2.1365
Fraction 1 / 8	B8CC14_THAPS	Uncharacterized protein GN=THAPSDRAFT_24769	1362.41	18154.8	6	30.11
	None	QTNAIFAAIR	12	7.3165	111646	2	552.811	19.7927	-1.3605
	None	TTLGTIYVR	8	7.0216	89346	2	512.295	18.0754	-0.3915
	None	ESGQGYSNDYDFK	3	5.9935	7278	2	755.313	16.5277	3.569
	None	VIVADKESGQGYSNDYDFK	2	5.8023	4295	3	712.337	17.0879	1.6809
	MissedCleavage	SAYATYKGANDIK	6	6.3687	34413	3	467.904	14.5905	-2.8292
	MissedCleavage	ESGQGYSNDYDFKAR	2	6.1377	4903	3	579.589	15.843	0.2634
Fraction 1 / 8	B8BX97_THAPS	Uncharacterized protein GN=THAPSDRAFT_3258	167.25	19602.3	1	5.75
	None	LYQEYAEIDK	8	5.6873	25599	2	636.312	17.1224	0.9312
Fraction 1 / 9	PSBE_THAPS	Cytochrome b559 subunit alpha GN=psbE	1634.19	9513.76	2	20.24
	None	QQVPLVNDR	10	7.2361	146106	2	534.792	16.0737	-2.1587
	None	QELEDLTK	9	6.9379	144269	2	488.252	16.1421	-3.0835
Fraction 1 / 10	PSBY_THAPS	Photosystem II protein Y GN=psbY-A	1561.42	4005.83	1	22.22
	None	LAIQQIQR	10	7.0403	80040	2	485.294	16.6117	-3.8117
Fraction 1 / 11	PSBY_THAPS	Photosystem II protein Y GN=psbY-A	1671.12	4005.83	1	22.22
	None	LAIQQIQR	9	7.0992	120557	2	485.294	16.5906	-2.8031
Fraction 2 / 1	PSAA_THAPS	Photosystem I P700 chlorophyll a apoprotein A1 GN=psaA	150.067	83641.4	7	7.31
	None	LNFAPTIQPR	9	5.8145	94776	2	578.826	18.7796	-2.4296
	None	WAQPGHFSR	6	5.7927	27133	2	543.266	15.3841	-2.0919
	None	IAMMPIK	4	5.3075	15242	2	402.227	18.1184	-5.3558
	None	DAVETSFAK	5	5.3886	14023	2	484.239	15.4069	-1.6079
	None	NVQVFVEK	4	5.1775	12979	2	481.768	16.7185	-2.0685
	Oxidation M(3)	DLMAQLYPSFSK	14	6.5983	57738	2	708.349	19.9889	2.3924
	Oxidation M(3)	IAMMPIK	2	4.429	15838	2	410.225	16.0979	-5.8021
Fraction 2 / 1	PSAB_THAPS	Photosystem I P700 chlorophyll a apoprotein A2 GN=psaB	365.207	82089.4	5	6.14
	None	TPLANLIR	10	6.3053	112640	2	449.278	19.3546	-3.299
	None	WVSNPLK	7	6.3494	46100	2	422.238	17.3363	-3.9806
	None	TDLFLK	7	6.8256	37215	1	736.424	18.2271	0.162
	None	DKPVALSIVQAR	4	6.0173	8385	2	648.885	18.0808	0.2013
	None	FSQALAQDPATR	3	5.6693	5137	2	652.834	16.0614	1.7498
Fraction 2 / 1	PSBA_THAPS	Photosystem II protein D1 GN=psbA	627.169	39698.7	7	13.61
	None	EWELSYR	3	6.2066	36789	2	491.735	18.7511	-0.7439
	None	VINTWADIINR	10	6.5864	32716	2	657.863	21.0223	1.3949
	None	LIFQYASFNNSR	7	6.0401	21730	2	730.371	20.4878	2.0024
	None	EGVSLWER	5	6.201	18964	2	488.248	18.6405	-1.5227
	None	ADLGMEVMHER	1	4.9894	7479	2	644.296	17.2641	2.5514
	Oxidation M(8)	ADLGMEVMHER	2	5.1607	15848	2	652.29	15.385	-3.47
	Oxidation M(5)	ADLGMEVMHER	3	5.549	15381	3	435.199	16.1039	3.9699
Fraction 2 / 1	A0T0P5_THAPS	Photosystem II CP47 reaction center protein GN=psbB	1511.12	56407.7	17	19.84
	None	TSLESDGVFR	14	7.6289	245555	2	555.775	17.5806	-0.6005
	None	ALPWYR	5	6.4363	198265	1	805.436	18.8624	1.0721
	None	LNGQTFKDAPTVK	15	7.1859	187192	3	473.593	15.8143	1.249
	None	TGEPALDLPK	11	6.964	115476	2	520.783	17.8884	-2.6364
	None	ADIPFR	4	6.2358	83059	1	718.389	16.7867	1.0933
	None	LAFYDYIGNNPAK	14	7.2817	77947	2	743.374	20.4399	1.9656
	None	AQLGEVFEFDR	10	7.0978	40008	2	655.824	20.9019	2.5504
	None	VHTVVLNDPGR	4	6.4651	7608	2	603.832	15.1142	-1.0063
	MissedCleavage	LNGQTFKDAPTVKK	7	6.0711	84540	3	516.288	14.8135	-5.6448
	MissedCleavage	TSLESDGVFRSSPR	3	6.1254	14098	3	513.257	16.6653	-2.0683
	MissedCleavage	IPDKLAFYDYIGNNPAK	2	5.8826	8520	3	647.004	20.3838	0.7533
	MissedCleavage	KAQLGEVFEFDR	1	5.4229	5475	3	480.248	19.5727	-1.9467
	Oxidation M(3);Oxidation M(6);Oxidation M(9)	QGMFVMPFMTR	14	7.8386	295493	2	696.808	18.3443	-0.7247
	Oxidation M(3);Oxidation M(9)	QGMFVMPFMTR	16	7.7166	196433	2	688.81	20.3184	-1.919
	Oxidation M(3);Oxidation M(6)	QGMFVMPFMTR	15	7.6961	174369	2	688.811	19.412	-0.7184
	Oxidation M(6);Oxidation M(9)	QGMFVMPFMTR	11	7.299	87573	2	688.812	19.9451	0.1512
	Oxidation M(3)	QGMFVMPFMTR	5	6.4966	23594	2	680.813	21.7181	-1.1509
Fraction 2 / 1	A0T0T1_THAPS	Photosystem II CP43 reaction center protein GN=psbC	2807.93	51844.6	10	12.31
	None	LGANVSSAQGPTGLGK	24	8.0524	342722	2	728.891	16.3333	-0.8554
	None	SPSGEIIFGGETMR	13	7.4552	57585	2	740.861	19.6391	3.0035
	None	NDIQPWQER	9	7.6495	51500	2	593.286	16.7853	-0.3154
	None	NDIQPWQERR	4	6.1272	42158	3	447.891	15.5151	-4.9466
	None	FWDLR	4	6.6902	20754	2	368.692	19.5721	-2.448
	None	APWVEPLR	3	5.8342	2247	2	484.269	16.3995	-6.0585
	MissedCleavage	IKNDIQPWQER	13	8.0345	201573	3	476.253	16.4006	0.7591
	MissedCleavage	IKNDIQPWQERR	3	6.4925	35233	3	528.285	15.4973	-3.1729
	MissedCleavage	DQRLGANVSSAQGPTGLGK	6	6.3297	10253	3	619.325	16.3246	-0.336
	Oxidation M(13)	SPSGEIIFGGETMR	17	8.0851	185541	2	748.857	18.5617	0.6702
Fraction 2 / 1	PSBD_THAPS	Photosystem II D2 protein GN=psbD	2358.43	39063.9	5	17.09
	None	AAEDPEFETFYTK	18	7.8014	247502	2	774.35	19.3197	1.7891
	None	NILLNEGIR	12	7.6514	234641	2	521.305	18.7172	-2.4416
	None	AYDFVSQELR	16	7.8918	155960	2	614.305	19.1871	1.4841
	None	TIAIGQNQER	2	5.6028	7419	2	565.309	19.2068	13.5194
	Oxidation M(13)	AFTPTQSEETYSMVTANR	5	6.4335	38518	2	1024.97	17.5414	2.8807
Fraction 2 / 1	PSBE_THAPS	Cytochrome b559 subunit alpha GN=psbE	165.313	9513.76	2	10.71
	None	QQVPLVNDR	3	5.3899	10727	2	534.792	16.0632	-1.9093
	None	QELEDLTK	1	4.0345	961	2	488.247	16.3615	-12.3515
Fraction 2 / 2	PSAA_THAPS	Photosystem I P700 chlorophyll a apoprotein A1 GN=psaA	335.063	83641.4	11	12.1
	None	LNFAPTIQPR	10	6.4359	114900	2	578.827	18.7782	-0.9353
	None	DYTPANNYNNLLDR	5	5.5436	39998	2	841.894	18.9813	2.6749
	None	ALGRPQDMFSDK	3	5.5846	36168	3	455.559	17.3957	0.5716
	None	WAQPGHFSR	4	5.89	28973	2	543.267	15.3798	-0.0531
	None	IAMMPIK	4	6.1688	23712	2	402.228	18.1236	-2.473
	None	NVQVFVEK	5	5.7965	22583	2	481.768	16.7461	-1.6334
	None	DAVETSFAK	4	5.7791	17609	2	484.239	15.4046	-1.9987
	None	TNWGIGHNMK	2	5.4333	8799	2	579.281	15.9251	2.5914
	Oxidation M(8)	ALGRPQDMFSDK	7	5.7219	80954	3	460.888	15.2598	-5.7216
	Oxidation M(3)	DLMAQLYPSFSK	16	7.0447	80358	2	708.349	19.9892	1.7285
	Oxidation M(3)	IAMMPIK	5	5.7747	26417	2	410.226	16.084	-3.5291
Fraction 2 / 2	PSAB_THAPS	Photosystem I P700 chlorophyll a apoprotein A2 GN=psaB	403.092	82089.4	8	8.05
	None	TPLANLIR	8	6.4112	164445	2	449.28	19.3398	0.6549
	None	WVSNPLK	9	6.8268	96979	2	422.241	17.3501	1.9421
	None	TDLFLK	7	6.6329	89856	1	736.425	18.2304	1.8104
	None	DKPVALSIVQAR	5	5.7781	35097	2	648.886	18.0784	1.022
	None	FSQALAQDPATR	4	5.8377	9151	2	652.834	16.0745	1.4938
	None	EILDAHRPPGGR	1	3.7467	53678	2	659.35	17.6155	-6.7974
	None	TNFGIGHNMK	0	4.1881	4262	2	559.788	16.217	23.9626
	MissedCleavage	DYDPELNKNNVLAR	8	6.0358	39359	3	554.281	17.1636	-0.4531
Fraction 2 / 2	PSBA_THAPS	Photosystem II protein D1 GN=psbA	2397.57	39698.7	8	13.61
	None	EWELSYR	7	7.2937	115824	2	491.736	18.7523	2.4216
	None	VINTWADIINR	13	7.4242	106078	2	657.863	21.023	1.3735
	None	LIFQYASFNNSR	11	7.5295	104565	2	730.371	20.4908	0.987
	None	EGVSLWER	9	7.4074	98918	2	488.246	18.6441	-4.436
	None	ADLGMEVMHER	7	7.1011	60050	2	644.293	17.2753	-1.8077
	None	REGVSLWER	1	4.9876	14722	2	566.299	17.1568	1.0686
	Oxidation M(5)	ADLGMEVMHER	9	7.0726	73906	3	435.196	16.1163	-3.5131
	Oxidation M(8)	ADLGMEVMHER	6	6.9789	61462	2	652.29	15.3754	-2.6508
Fraction 2 / 2	A0T0P5_THAPS	Photosystem II CP47 reaction center protein GN=psbB	622.312	56407.7	12	18.07
	None	TSLESDGVFR	11	7.0588	156842	2	555.774	17.585	-1.0621
	None	TGEPALDLPK	13	6.7269	123801	2	520.783	17.8912	-2.6298
	None	ALPWYR	1	4.9352	90208	1	805.438	18.869	2.3993
	None	LNGQTFKDAPTVK	9	6.0933	81993	3	473.591	15.8221	-4.4218
	None	ADIPFR	2	5.3339	20980	1	718.389	16.818	0.8237
	None	LAFYDYIGNNPAK	1	4.6212	10245	2	743.375	20.4406	3.7285
	None	VHTVVLNDPGR	2	5.9205	6385	2	603.833	15.1031	-0.6307
	None	AQLGEVFEFDR	1	5.1816	6235	2	655.824	20.9049	2.4777
	MissedCleavage	LNGQTFKDAPTVKK	2	5.3469	15153	3	516.291	14.7912	0.0937
	Oxidation M(3);Oxidation M(6);Oxidation M(9)	QGMFVMPFMTR	15	7.4269	226260	2	696.808	18.3404	-2.1927
	Oxidation M(3);Oxidation M(9)	QGMFVMPFMTR	10	6.9749	87739	2	688.813	20.3183	1.6606
	Oxidation M(3);Oxidation M(6)	QGMFVMPFMTR	5	6.324	60404	2	688.812	19.4076	1.32
Fraction 2 / 2	A0T0T1_THAPS	Photosystem II CP43 reaction center protein GN=psbC	1024.18	51844.6	5	8.92
	None	LGANVSSAQGPTGLGK	18	7.3286	155692	2	728.893	16.3527	2.0199
	None	NDIQPWQER	4	6.107	6172	2	593.287	16.7952	0.9232
	MissedCleavage	IKNDIQPWQER	7	6.7942	40575	3	476.252	16.4279	-2.1582
	MissedCleavage	IKNDIQPWQERR	3	6.2297	6284	3	528.286	15.4914	-0.8403
	Oxidation M(13)	SPSGEIIFGGETMR	6	6.7108	22249	2	748.857	18.5558	1.3356
Fraction 2 / 2	PSBD_THAPS	Photosystem II D2 protein GN=psbD	3060.23	39063.9	3	9.12
	None	AAEDPEFETFYTK	19	8.1193	387958	2	774.348	19.3152	-0.4099
	None	NILLNEGIR	11	7.6283	301519	2	521.309	18.7148	5.6746
	None	AYDFVSQELR	16	8.0958	288411	2	614.305	19.1801	1.5888
Fraction 2 / 3	PSBA_THAPS	Photosystem II protein D1 GN=psbA	453.156	39698.7	5	12.5
	None	EWELSYR	3	5.8815	29074	2	491.735	18.7111	0.9808
	None	VINTWADIINR	7	6.2094	16493	2	657.864	21.0121	1.1788
	None	LIFQYASFNNSR	7	5.9404	15050	2	730.371	20.4859	-0.8881
	None	EGVSLWER	5	6.0891	14523	2	488.248	18.614	0.1781
	None	MIATLER	1	4.4678	5401	2	417.234	17.8357	8.3668
Fraction 2 / 3	A0T0P5_THAPS	Photosystem II CP47 reaction center protein GN=psbB	2125.97	56407.7	17	19.84
	None	TSLESDGVFR	15	7.8413	301055	2	555.775	17.5347	-0.6071
	None	ALPWYR	5	6.8168	263295	1	805.437	18.8353	0.8207
	None	LNGQTFKDAPTVK	17	7.3377	238389	3	473.594	15.7699	2.5169
	None	TGEPALDLPK	14	7.5456	236746	2	520.784	17.8388	-1.3416
	None	ADIPFR	5	6.4899	87837	1	718.389	16.7523	0.4615
	None	LAFYDYIGNNPAK	15	7.4361	55748	2	743.375	20.4378	1.5382
	None	AQLGEVFEFDR	12	7.4317	33285	2	655.823	20.8958	0.2524
	None	VHTVVLNDPGR	11	7.3779	28861	2	603.834	15.0323	0.9527
	MissedCleavage	LNGQTFKDAPTVKK	9	6.6387	68999	3	516.29	14.7092	-2.9764
	MissedCleavage	TSLESDGVFRSSPR	5	6.5993	19679	3	513.259	16.6329	0.3833
	MissedCleavage	KAQLGEVFEFDR	6	6.7297	12119	3	480.249	19.5658	0.6964
	MissedCleavage	IPDKLAFYDYIGNNPAK	3	5.9043	2921	3	647.005	20.3819	1.6112
	Oxidation M(3);Oxidation M(6);Oxidation M(9)	QGMFVMPFMTR	14	7.9136	406644	2	696.808	18.3104	-3.1441
	Oxidation M(3);Oxidation M(9)	QGMFVMPFMTR	16	7.9485	209441	2	688.811	20.3129	-2.3657
	Oxidation M(3);Oxidation M(6)	QGMFVMPFMTR	16	7.8242	184169	2	688.81	19.3949	-3.5594
	Oxidation M(6);Oxidation M(9)	QGMFVMPFMTR	9	7.2986	44083	2	688.814	19.9391	1.0369
	Oxidation M(3)	QGMFVMPFMTR	3	6.4282	4510	2	680.815	21.7158	-0.6004
Fraction 2 / 3	A0T0T1_THAPS	Photosystem II CP43 reaction center protein GN=psbC	3661.34	51844.6	10	12.53
	None	LGANVSSAQGPTGLGK	22	8.2729	582157	2	728.893	16.2887	0.1842
	None	NDIQPWQER	11	7.5885	193310	2	593.286	16.7409	0.1301
	None	NDIQPWQERR	7	7.2603	179178	3	447.894	15.4585	1.1288
	None	SPSGEIIFGGETMR	15	7.8318	62717	2	740.86	19.6276	-0.6903
	None	FWDLR	3	6.6236	62351	1	736.379	19.5456	0.445
	None	GPNGLDINK	1	5.4696	2978	2	464.25	17.729	5.4305
	MissedCleavage	IKNDIQPWQER	15	8.0112	364399	2	713.88	16.3631	4.3689
	MissedCleavage	IKNDIQPWQERR	12	7.2853	290599	3	528.285	15.4279	-2.7741
	MissedCleavage	DQRLGANVSSAQGPTGLGK	9	6.8944	32723	3	619.326	16.2974	-0.0597
	Oxidation M(13)	SPSGEIIFGGETMR	21	8.2349	320889	2	748.856	18.5192	-2.5219
Fraction 2 / 3	PSBD_THAPS	Photosystem II D2 protein GN=psbD	1180.99	39063.9	4	11.97
	None	NILLNEGIR	10	7.0393	114928	2	521.304	18.6922	-4.4689
	None	AAEDPEFETFYTK	12	7.1913	81493	2	774.351	19.3072	0.5278
	None	AYDFVSQELR	12	7.273	54737	2	614.304	19.1722	0.0183
	None	TIAIGQNQER	1	5.2057	7854	2	565.318	18.8322	28.2612
Fraction 2 / 3	B8C775_THAPS	Diadinoxanthin de-epoxidase GN=DDE	546.413	50970.7	10	19.17
	None	QLQQQAVLAR	11	6.7753	52200	2	577.836	15.5352	-0.164
	None	IEEPDGEFFTR	10	6.3352	33221	2	670.313	19.0782	-0.0159
	None	WFITAGQNK	8	6.3613	26817	2	532.78	18.7985	0.2097
	None	DVLVQSFDTK	7	6.5125	10848	2	576.301	18.4855	-0.4048
	None	LPESLLPR	1	4.7163	7640	2	462.777	18.8747	-3.1244
	MissedCleavage	TAASNTVKGEVTAVEK	8	5.978	47213	3	535.62	15.524	-1.3253
	MissedCleavage	ALEKGEEVVLREK	5	6.0791	17974	3	500.618	15.3429	-1.8797
	MissedCleavage	ALEKGEEVVLR	3	5.6357	7843	2	621.857	15.952	1.0672
	MissedCleavage	GEVTAVEKSLQK	1	4.8509	1843	2	644.863	19.8034	5.007
	Oxidation M(1)	MAIQTEKQLQQQAVLAR	7	6.177	14790	3	658.026	16.8183	0.1493
Fraction 2 / 4	PSBA_THAPS	Photosystem II protein D1 GN=psbA	1707.09	39698.7	7	13.61
	None	EWELSYR	8	7.3018	270324	2	491.736	18.7076	2.5694
	None	EGVSLWER	10	7.7581	185552	2	488.25	18.6094	2.3263
	None	ADLGMEVMHER	10	7.2523	60422	3	429.864	17.2438	-3.0164
	None	LIFQYASFNNSR	1	5.2259	5522	3	487.249	20.4315	0.1725
	Oxidation M(16);Oxidation M(19)	VINTWADIINRADLGMEVMHER	19	7.4014	394294	4	654.572	21.0974	-2.3471
	Oxidation M(5)	ADLGMEVMHER	10	7.1779	90820	3	435.195	16.0861	-5.2299
	Oxidation M(8)	ADLGMEVMHER	11	7.2134	75754	3	435.195	15.3417	-3.7188
Fraction 2 / 4	PSBD_THAPS	Photosystem II D2 protein GN=psbD	64.5976	39063.9	3	11.4
	None	AFTPTQSEETYSMVTANR	6	6.5287	9921	3	678.315	18.5693	1.275
	None	NILLNEGIR	3	6.2658	3324	2	521.304	19.7983	-3.7544
	MissedCleavage	AAEDPEFETFYTKNILLNEGIR	15	7.6016	152818	3	857.432	22.0071	1.7312
Fraction 2 / 4	B8C4I5_THAPS	Oxygen-evolving enhancer protein 1 GN=PsbO	600.24	32135.7	7	27.54
	None	TGLFLDPK	11	6.9415	110944	2	445.754	19.0624	2.2317
	None	VPFLFTVK	5	6.5341	53417	2	475.789	21.7184	-0.7968
	None	IVFTEEEGIDYAPTTVQLPGGER	1	4.8417	1585	3	841.087	21.2302	0.3691
	MissedCleavage	AWAVEEEIGKAGKTEK	6	6.2609	12814	3	582.64	17.3528	-1.2882
	MissedCleavage	TGLFLDPKGR	1	5.357	5244	3	368.544	17.75	-3.7893
	MissedCleavage	AWAVEEEIGKAGK	1	5.2754	3072	3	463.244	18.058	-2.1236
	Oxidation M(17)	ELVATGNGGAFKPGFQMGGDFSVPSYR	4	5.8307	49494	3	935.784	20.0297	2.9731
Fraction 2 / 4	B8C261_THAPS	Fucoxanthin chlorophyll a/c protein 8 GN=Lhcf8	266.305	27776.8	2	10.51
	None	IAQLAFLGQVVTR	4	5.6104	11433	3	472.617	22.1207	-1.157
	None	DVPGTGNEHVGDFR	1	5.447	8916	3	500.566	16.3468	-1.9913
Fraction 2 / 4	B8BS67_THAPS	Fucoxanthin chlorophyll a/c protein 8 GN=Lhcf9	266.305	22627.8	2	12.86
	None	IAQLAFLGQVVTR	4	5.6104	11433	3	472.617	22.1207	-1.157
	None	DVPGTGNEHVGDFR	1	5.447	8916	3	500.566	16.3468	-1.9913
Fraction 2 / 5	PSBA_THAPS	Photosystem II protein D1 GN=psbA	255.166	39698.7	2	7.22
	None	FGQEEETYNIVAAHGYFGR	7	5.5299	20042	3	730.009	19.9779	0.9736
	None	EWELSYR	4	6.0391	14291	2	491.735	18.7268	-0.728
Fraction 2 / 5	A0T0T1_THAPS	Photosystem II CP43 reaction center protein GN=psbC	85.0564	51844.6	1	3.4
	None	LGANVSSAQGPTGLGK	10	5.1816	15816	2	728.893	16.3313	2.0868
Fraction 2 / 5	PSBD_THAPS	Photosystem II D2 protein GN=psbD	196.943	39063.9	3	9.12
	None	NILLNEGIR	6	5.8066	14535	2	521.305	18.705	-2.5708
	None	AYDFVSQELR	7	5.7819	7780	2	614.304	19.1685	0.7938
	None	AAEDPEFETFYTK	2	5.1404	5790	2	774.351	19.3067	2.8796
Fraction 2 / 5	B8CGG0_THAPS	Fucoxanthin chlorophyll a/c protein_ LI818 clade GN=lhcx1	384.167	22205.3	1	3.83
	None	GILEHFSS	9	6.5861	95105	2	445.225	18.3259	2.375
Fraction 2 / 5	B8CGG2_THAPS	Fucoxanthin chlorophyll a/c protein_ LI818 clade GN=Lhcx2	384.167	22191.2	1	3.83
	None	GILEHFSS	9	6.5861	95105	2	445.225	18.3259	2.375
Fraction 2 / 5	B8BSG2_THAPS	Fucoxanthin chlorophyll a/c protein_ LI818 clade GN=lhcx5	1577.29	25528	2	4.66
	None	DADEFATMATK	18	7.7273	208871	2	600.268	17.6298	3.4806
	Oxidation M(8)	DADEFATMATK	16	7.7133	246881	2	608.264	15.4741	1.2419
Fraction 2 / 5	B5YLU3_THAPS	Fucoxanthin chlorophyll a/c protein-LI818 clade GN=Lhcx6_1	86.8243	21262.5	1	5.53
	None	SEAEFVNYQVR	8	5.1347	5507	2	671.329	17.8005	5.6831
Fraction 2 / 6	PSBA_THAPS	Photosystem II protein D1 GN=psbA	181.224	39698.7	3	7.22
	None	EWELSYR	5	5.847	30221	2	491.735	18.7409	-0.8657
	None	ADLGMEVMHER	0	4.1482	29712	2	644.298	16.5949	5.1354
	None	EGVSLWER	3	5.7853	13030	2	488.248	18.6437	0.3339
Fraction 2 / 6	B8C4I5_THAPS	Oxygen-evolving enhancer protein 1 GN=PsbO	59.1998	32135.7	2	5.9
	None	TGLFLDPK	2	4.2047	8990	2	445.752	19.1037	-2.5766
	None	AWAVEEEIGK	5	4.9202	8374	2	566.288	18.6764	1.047
Fraction 2 / 6	B8C261_THAPS	Fucoxanthin chlorophyll a/c protein 8 GN=Lhcf8	3143.42	27776.8	2	10.51
	None	DVPGTGNEHVGDFR	17	7.8535	607673	2	750.345	16.3359	-2.8097
	None	IAQLAFLGQVVTR	11	7.3414	53842	2	708.423	22.1456	2.001
Fraction 2 / 6	B8BS67_THAPS	Fucoxanthin chlorophyll a/c protein 8 GN=Lhcf9	3143.42	22627.8	2	12.86
	None	DVPGTGNEHVGDFR	17	7.8535	607673	2	750.345	16.3359	-2.8097
	None	IAQLAFLGQVVTR	11	7.3414	53842	2	708.423	22.1456	2.001
Fraction 2 / 6	B8C0K3_THAPS	Fucoxanthin chl a/c light-harvesting protein GN=Lhcr4	140.095	21696.2	1	6.4
	None	APGDFGLDGGFLK	7	5.4864	52263	2	647.329	21.3973	2.1267
Fraction 2 / 6	B8C0K4_THAPS	Fucoxanthin chlorophyll a/c light-harvesting protein_ lhcr type GN=Lhcr14	265.941	21674.1	2	6.9
	None	EPGDFGWGK	8	6.0883	71129	2	496.727	18.1413	-0.5639
	None	GFPYF	3	5.8231	12477	1	630.293	22.7271	1.5415
Fraction 2 / 6	B8CGG0_THAPS	Fucoxanthin chlorophyll a/c protein_ LI818 clade GN=lhcx1	680.433	22205.3	1	3.83
	None	GILEHFSS	13	7.0826	253899	2	445.226	18.3313	3.512
Fraction 2 / 6	B8CGG2_THAPS	Fucoxanthin chlorophyll a/c protein_ LI818 clade GN=Lhcx2	680.433	22191.2	1	3.83
	None	GILEHFSS	13	7.0826	253899	2	445.226	18.3313	3.512
Fraction 2 / 6	B8BSG2_THAPS	Fucoxanthin chlorophyll a/c protein_ LI818 clade GN=lhcx5	1096.49	25528	2	4.66
	None	DADEFATMATK	13	7.4115	48425	2	600.267	17.628	0.9237
	Oxidation M(8)	DADEFATMATK	14	7.4633	84040	2	608.264	15.4485	0.0512
Fraction 2 / 6	B5YLU3_THAPS	Fucoxanthin chlorophyll a/c protein-LI818 cladeGN=Lhcx6_1	800.707	21262.5	2	10.05
	None	SEAEFVNYQVR	14	7.0461	78475	2	671.328	17.7974	3.8415
	None	IEGLGWRPK	2	5.7681	19621	2	528.303	17.2826	0.136
Fraction 2 / 7	A0T0T5_THAPS	Photosystem I ferredoxin-binding protein GN=psaD	441.806	15517.7	5	21.58
	None	EQIFEMPTGGAAIMR	7	6.1728	19126	2	825.906	21.156	2.3766
	None	NGENLLYLAR	4	6.0217	6754	2	581.814	19.7265	-1.113
	None	INDYK	2	4.788	10790	1	652.31	20.6649	-29.9755
	MissedCleavage	NPNPASIKFSGITTYES	1	4.6264	68586	3	609.3	17.5051	-6.4839
	Oxidation M(6)	EQIFEMPTGGAAIMR	8	6.4204	25333	2	833.903	19.2568	1.3315
Fraction 2 / 7	A0T0V0_THAPS	Photosystem I protein F GN=psaF	3081.34	20361.6	3	12.97
	None	ASQYEADSPPALALK	23	8.0293	285255	2	780.9	18.3688	0.6707
	MissedCleavage	ASQYEADSPPALALKQQVER	22	8.0159	263501	3	734.378	18.003	-0.6541
	MissedCleavage	ASQYEADSPPALALKQQVERTQAR	4	6.4203	14581	4	665.097	17.9663	0.6069
Fraction 2 / 7	PSAL_THAPS	Photosystem I reaction center subunit XI GN=psaL	734.36	15703.3	1	5.41
	None	FGLTPLLR	9	6.999	43963	2	458.783	21.2157	-1.5793
Fraction 2 / 7	PSBA_THAPS	Photosystem II protein D1 GN=psbA	347.853	39698.7	4	10.56
	None	LIFQYASFNNSR	4	5.9888	11511	2	730.372	20.4882	2.084
	None	EWELSYR	3	6.0117	10618	2	491.734	18.7162	-1.0811
	None	VINTWADIINR	3	5.4125	10166	2	657.863	21.0242	1.9207
	None	EGVSLWER	3	5.7563	3938	2	488.249	18.6167	1.319
Fraction 2 / 7	A0T0T1_THAPS	Photosystem II CP43 reaction center protein GN=psbC	514.035	51844.6	2	5.73
	None	LGANVSSAQGPTGLGK	13	6.7442	52009	2	728.892	16.3015	-0.1575
	MissedCleavage	IKNDIQPWQER	2	5.4762	11945	2	713.873	16.3573	-4.7329
Fraction 2 / 7	PSBD_THAPS	Photosystem II D2 protein GN=psbD	244.943	39063.9	5	9.12
	None	AAEDPEFETFYTK	3	5.9437	11914	2	774.351	19.2982	1.3842
	None	NILLNEGIR	6	5.8246	9856	2	521.305	18.6984	-1.9901
	None	TIAIGQNQER	1	4.3085	82934	2	565.313	16.2838	21.3765
	None	AYDFVSQELR	5	5.4837	9021	2	614.309	19.1657	7.77
	None	GLFDLVDDWLKR	1	4.5	1717	3	492.942	17.56	18.5362
Fraction 2 / 7	PSBE_THAPS	Cytochrome b559 subunit alpha GN=psbE	368.253	9513.76	2	15.48
	None	QQVPLVNDR	6	6.1023	13999	2	534.793	15.886	-1.1274
	MissedCleavage	QQVPLVNDRFSAK	1	5.4237	8059	3	501.274	17.2156	-2.5042
Fraction 2 / 7	CY550_THAPS	Cytochrome c-550 GN=psbV	6293.45	17840.5	6	41.1
	None	TVVTDSSGNTTVLTPEQVKR	17	8.0726	144934	3	711.377	16.7036	-1.9241
	None	TNPNVGLDPEALSLATPR	19	8.15	142968	2	932.994	20.802	0.076
	None	TVVTDSSGNTTVLTPEQVK	4	7.116	32779	2	988.516	17.5684	0.7503
	None	LFNATCGACHTGGITK	2	5.6183	177802	3	531.939	21.6268	32.7803
	MissedCleavage	WGGGKIYF	2	6.7459	17397	2	464.239	20.2611	-0.6535
	MissedCleavage	IVAEKWGGGKIYF	1	6.0911	2624	3	489.937	19.9326	-1.702
Fraction 2 / 7	B8BSY9_THAPS	Uncharacterized protein GN=THAPSDRAFT_20603	141.899	22414.3	3	20.38
	None	QSVAMQAENSRR	1	4.4492	59274	2	688.84	21.8899	0.6539
	None	VGSKDALFEAGNAGEIAR	6	5.337	16113	3	602.312	17.9176	1.1623
	MissedCleavage	GAVRGLAQTPEQK	2	4.854	2128	3	452.255	16.7536	5.1422
Fraction 2 / 7	B8CFW3_THAPS	Fucoxanthin chlorophyll a/c protein 1 (Fragment) GN=Lhcf1	14299.7	20354.1	9	35.26
	None	NGALDFGWDSFDEETK	26	8.731	478499	2	915.895	22.2393	-1.7231
	None	ISQLAFLGQIVTR	21	8.928	436174	2	723.428	22.7507	0.0988
	None	DVTGEGEFVGDFR	19	8.6584	330848	2	714.326	19.6851	-0.4994
	None	AIELNNGR	3	7.4352	12229	2	443.74	8.5926	-1.08
	MissedCleavage	LRYVELK	9	7.9176	292219	2	460.782	15.9438	2.098
	MissedCleavage	NGALDFGWDSFDEETKLSKR	23	8.6622	133239	3	772.371	20.9057	1.6778
	MissedCleavage	HGRISQLAFLGQIVTR	12	7.841	40348	3	599.347	20.6908	-0.6544
	MissedCleavage	NGALDFGWDSFDEETKLSK	5	7.2262	24577	3	720.336	21.7169	0.9389
	MissedCleavage	FDRLRYVELK	3	6.7293	15617	3	446.921	17.3537	-4.0009
Fraction 2 / 7	B8CEV8_THAPS	Fucoxanthin chlorophyll a/c protein 2 (Fragment) GN=Lhcf2	14299.7	21142.1	9	33.84
	None	NGALDFGWDSFDEETK	26	8.731	478499	2	915.895	22.2393	-1.7231
	None	ISQLAFLGQIVTR	21	8.928	436174	2	723.428	22.7507	0.0988
	None	DVTGEGEFVGDFR	19	8.6584	330848	2	714.326	19.6851	-0.4994
	None	AIELNNGR	3	7.4352	12229	2	443.74	8.5926	-1.08
	MissedCleavage	LRYVELK	9	7.9176	292219	2	460.782	15.9438	2.098
	MissedCleavage	NGALDFGWDSFDEETKLSKR	23	8.6622	133239	3	772.371	20.9057	1.6778
	MissedCleavage	HGRISQLAFLGQIVTR	12	7.841	40348	3	599.347	20.6908	-0.6544
	MissedCleavage	NGALDFGWDSFDEETKLSK	5	7.2262	24577	3	720.336	21.7169	0.9389
	MissedCleavage	FDRLRYVELK	3	6.7293	15617	3	446.921	17.3537	-4.0009
Fraction 2 / 7	B8CFG5_THAPS	Fucoxanthin chlorophyll a/c protein 4 GN=Lhcf4	5740.61	21806.9	6	22.06
	None	IAQLAFLGNIITR	22	8.5261	350075	2	715.429	23.369	-2.232
	None	DIEGTGNEFVGDFR	17	8.2863	93375	2	778.356	20.1207	0.578
	None	AIELNNGR	3	7.4352	12229	2	443.74	8.5926	-1.08
	None	YVEIK	2	7.147	8974	1	651.371	19.0214	-0.2363
	MissedCleavage	LRYVEIK	9	7.9176	292219	2	460.782	15.9438	2.098
	MissedCleavage	FDRLRYVEIK	3	6.7293	15617	3	446.921	17.3537	-4.0009
Fraction 2 / 7	B8CEV5_THAPS	Fucoxanthin chlorophyll a/c protein 5 GN=Lhcf5	13460.6	21514.8	9	41
	None	AGIHLPGAISLDGTK	23	8.8908	749018	2	725.407	19.6459	-1.0735
	None	FSDIGNGWAGSFEVPK	26	8.931	456801	2	855.91	21.2864	-1.1676
	None	DVTGEGEFVGDFR	19	8.6584	330848	2	714.326	19.6851	-0.4994
	None	NGALDFGWDSFSEETK	10	8.0393	303015	2	901.897	22.1698	-2.1837
	None	AIELNNGR	3	7.4352	12229	2	443.74	8.5926	-1.08
	MissedCleavage	LRYVELK	9	7.9176	292219	2	460.782	15.9438	2.098
	MissedCleavage	NGALDFGWDSFSEETKLQKR	8	7.8346	47948	3	776.714	20.8042	0.793
	MissedCleavage	FDRLRYVELK	3	6.7293	15617	3	446.921	17.3537	-4.0009
	MissedCleavage	NGALDFGWDSFSEETKLQK	5	6.802	7913	3	724.681	21.617	1.7446
Fraction 2 / 7	B8BX92_THAPS	Fucoxanthin chlorophyll a/c protein 6 GN=Lhcf6	9905.08	21785.9	10	37.81
	None	AGYHLPGDISLGR	18	8.8059	535580	2	678.356	18.8998	-1.3173
	None	VMIDATGESQFR	19	8.6062	336966	2	677.326	17.7029	-2.3723
	None	NGFDFGWDK	12	8.3013	312231	2	543.239	20.6717	3.0334
	None	IAQLAFVGNLITR	21	8.5635	285082	2	708.421	22.6265	-2.0683
	MissedCleavage	NGFDFGWDKQSPEWQTNKR	22	8.603	487382	4	585.776	19.5363	1.0409
	MissedCleavage	ADQETFDRLR	14	8.2026	308101	2	625.811	15.6887	1.8384
	MissedCleavage	LRYVELK	9	7.9176	292219	2	460.782	15.9438	2.098
	MissedCleavage	GDFRNGFDFGWDK	14	8.2022	113434	3	520.902	20.6381	3.743
	MissedCleavage	NGFDFGWDKQSPEWQTNK	15	7.8403	78790	3	728.666	20.376	2.8008
	Oxidation M(2)	VMIDATGESQFR	17	8.5989	290096	2	685.324	16.9643	-0.6123
Fraction 2 / 7	B8BX93_THAPS	Fucoxanthin chlorophyll a/c light-harvesting protein_ major type GN=Lhcf7	2239.52	20882.9	3	15.98
	None	GWFGNFDIGKPDLK	15	7.842	133919	2	797.407	21.6263	-0.7684
	MissedCleavage	GWFGNFDIGKPDLKGKDEER	3	5.9042	9061	4	577.789	19.8781	-0.3566
	Oxidation M(3)	LAMLAILELLR	5	6.7678	26616	2	636.393	24.9742	1.683
Fraction 2 / 7	B8C261_THAPS	Fucoxanthin chlorophyll a/c protein 8 GN=Lhcf8	12301.2	27776.8	6	17.51
	None	DVPGTGNEHVGDFR	15	8.9519	291371	2	750.348	16.3297	-0.0877
	None	IAQLAFLGQVVTR	22	8.725	217012	2	708.423	22.1627	0.0501
	None	AIELNNGR	3	7.4352	12229	2	443.74	8.5926	-1.08
	None	YVEIK	2	7.147	8974	1	651.371	19.0214	-0.2363
	MissedCleavage	LRYVEIK	9	7.9176	292219	2	460.782	15.9438	2.098
	MissedCleavage	FDRLRYVEIK	3	6.7293	15617	3	446.921	17.3537	-4.0009
Fraction 2 / 7	B8BS67_THAPS	Fucoxanthin chlorophyll a/c protein 8 GN=Lhcf9	12301.2	22627.8	6	21.43
	None	DVPGTGNEHVGDFR	15	8.9519	291371	2	750.348	16.3297	-0.0877
	None	IAQLAFLGQVVTR	22	8.725	217012	2	708.423	22.1627	0.0501
	None	AIELNNGR	3	7.4352	12229	2	443.74	8.5926	-1.08
	None	YVEIK	2	7.147	8974	1	651.371	19.0214	-0.2363
	MissedCleavage	LRYVEIK	9	7.9176	292219	2	460.782	15.9438	2.098
	MissedCleavage	FDRLRYVEIK	3	6.7293	15617	3	446.921	17.3537	-4.0009
Fraction 2 / 7	B8C8Q0_THAPS	Fucoxanthin chl a/c light-harvesting protein_ lhcr type GN=Lhcr1	351.553	21780.2	5	11.76
	None	TPGDFGFDPMGQLK	6	6.21	27730	2	755.358	21.4865	1.9284
	None	WLQESEIK	2	5.4961	8466	2	516.772	17.4023	1.0535
	MissedCleavage	TPGDFGFDPMGQLKGK	2	5.2633	8348	3	565.613	20.2241	1.7384
	Oxidation M(10)	TPGDFGFDPMGQLK	7	6.4408	30235	2	763.355	19.7223	0.4995
	Oxidation M(10)	TPGDFGFDPMGQLKGK	3	6.1192	12286	3	570.943	18.4605	-0.4739
Fraction 2 / 7	B8C2K6_THAPS	Fucoxanthin chl a/c light-harvesting protein GN=Lhcr3	2472.88	21419.7	3	18.18
	None	YYGDGTPGDIGWTGGQLSK	13	7.463	176270	2	986.46	19.4876	-1.1311
	None	SIPFLTVPEK	10	7.5013	124771	2	565.826	21.0757	-0.5105
	None	GLLDFSY	11	7.6887	97755	1	814.4	23.3334	1.3985
Fraction 2 / 7	B8C0K3_THAPS	Fucoxanthin chl a/c light-harvesting protein GN=Lhcr4	246.664	21696.2	2	11.82
	None	APGDFGLDGGFLK	6	5.8042	41384	2	647.329	21.4047	2.0273
	None	FSDFVPIDFLR	2	5.5681	3028	2	678.354	24.0345	0.6214
Fraction 2 / 7	B8BYV4_THAPS	Fucoxanthin chl a/c light-harvesting protein GN=Lhcr7	320.203	22738.1	3	18.22
	None	ESGEREPGFFGFGSNFPK	12	6.0532	56961	3	663.644	21.1188	1.744
	None	EPGFFGFGSNFPK	3	5.0885	15658	2	715.843	22.4458	2.8628
	Oxidation M(7);Oxidation M(17)	SPSLPFMNKPALLDPSMPGYK	9	6.005	58492	3	774.723	19.9331	2.0386
Fraction 2 / 7	B8C0K4_THAPS	Fucoxanthin chlorophyll a/c light-harvesting protein_ lhcr type GN=Lhcr14	764.51	21674.1	6	23.15
	None	ALPWLPNPSNLDGR	8	6.7709	145938	2	775.411	22.1047	0.7672
	None	EPGDFGWGK	7	6.4144	54611	2	496.727	18.1163	0.9159
	None	GFPYF	2	6.4038	10395	1	630.292	22.7412	0.6064
	MissedCleavage	SKALPWLPNPSNLDGR	11	6.7401	33397	3	588.985	20.8534	0.2871
	MissedCleavage	TQAEIDTMKLKELTNGR	2	4.9873	15529	3	650.009	17.9792	-1.9908
	MissedCleavage	TQAEIDTMKLK	2	5.8113	14511	3	426.563	16.1707	-1.6398
Fraction 2 / 7	B8CGG0_THAPS	Fucoxanthin chlorophyll a/c protein_ LI818 clade GN=lhcx1	2864.76	22205.3	3	22.01
	None	AQTGWVDPNDASYDQPGLLK	21	7.9038	231242	2	1088.02	20.0805	-0.6325
	None	GILEHFSS	5	7.1483	53825	2	445.224	18.3121	0.8333
	Oxidation M(3)	LAMLAAAGFLAQEAVDGK	4	6.2686	17052	2	896.469	21.8104	-2.7708
Fraction 2 / 7	B8CGG2_THAPS	Fucoxanthin chlorophyll a/c protein_ LI818 clade GN=Lhcx2	2864.76	22191.2	3	22.01
	None	AQTGWVDPNDASYDQPGLLK	21	7.9038	231242	2	1088.02	20.0805	-0.6325
	None	GILEHFSS	5	7.1483	53825	2	445.224	18.3121	0.8333
	Oxidation M(3)	LAMLAAAGFLAQEAVDGK	4	6.2686	17052	2	896.469	21.8104	-2.7708
Fraction 2 / 7	B8BSG2_THAPS	Fucoxanthin chlorophyll a/c protein_ LI818 clade GN=lhcx5	306.95	25528	2	4.66
	None	DADEFATMATK	8	6.3057	18601	2	600.266	17.6101	0.1694
	Oxidation M(8)	DADEFATMATK	7	6.0163	17312	2	608.264	15.224	0.3272
Fraction 2 / 7	B5YLU3_THAPS	Fucoxanthin chlorophyll a/c protein-LI818 clade GN=Lhcx6_1	354.073	21262.5	2	10.05
	None	SEAEFVNYQVR	10	6.3218	39356	2	671.327	17.7847	1.2617
	None	IEGLGWRPK	2	5.3171	10773	2	528.304	17.2699	0.9218
Fraction 2 / 8	A0T0T5_THAPS	Photosystem I ferredoxin-binding protein GN=psaD	3910.38	15517.7	5	33.81
	None	NGENLLYLAR	18	8.1183	160392	2	581.814	19.7849	-1.1448
	None	FSGITTYES	13	7.7099	146475	1	1004.46	18.3071	1.983
	None	YAITWTSTK	10	7.5191	62992	2	535.779	18.1373	-1.0191
	None	TLNLK	7	7.0283	45391	1	588.372	17.7418	0.5655
	MissedCleavage	GFSIGKNPNPASIK	3	6.6905	5301	3	477.264	17.0206	-1.476
Fraction 2 / 8	PSAL_THAPS	Photosystem I reaction center subunit XI GN=psaL	1055.46	15703.3	2	9.46
	None	FGLTPLLR	10	7.0486	68141	2	458.784	21.228	-0.9223
	None	SWDQFK	9	7.0992	44929	2	405.69	17.1307	-6.603
Fraction 2 / 8	A0T0P5_THAPS	Photosystem II CP47 reaction center protein GN=psbB	111.117	56407.7	1	1.96
	None	TSLESDGVFR	9	5.7983	17361	2	555.775	17.5727	-0.4071
Fraction 2 / 8	PSBD_THAPS	Photosystem II D2 protein GN=psbD	399.591	39063.9	3	9.12
	None	NILLNEGIR	9	6.5144	37663	2	521.306	18.7328	-0.4292
	None	AYDFVSQELR	7	6.0551	7640	2	614.306	19.2006	3.0697
	None	AAEDPEFETFYTK	3	6.0701	5278	2	774.351	19.3353	2.7365
Fraction 2 / 8	PSBE_THAPS	Cytochrome b559 subunit alpha GN=psbE	897.041	9513.76	3	25
	None	QQVPLVNDR	10	6.6098	96573	2	534.791	16.019	-3.8146
	None	QELEDLTK	8	6.5875	75167	2	488.252	16.1097	-3.5788
	MissedCleavage	QQVPLVNDRFSAK	3	5.9299	5342	3	501.275	17.245	-1.4505
Fraction 2 / 8	B8BX97_THAPS	Uncharacterized protein GN=THAPSDRAFT_3258	209.869	19602.3	1	5.75
	None	LYQEYAEIDK	9	5.8844	23644	2	636.311	17.0826	-0.6732
Fraction 2 / 8	B8CC14_THAPS	Uncharacterized protein GN=THAPSDRAFT_24769	358.869	18154.8	2	10.8
	None	QTNAIFAAIR	7	5.985	18373	2	552.812	19.7577	0.2276
	None	TTLGTIYVR	7	6.1599	17618	2	512.295	18.0348	-0.1431
Fraction 2 / 8	B8CFW3_THAPS	Fucoxanthin chlorophyll a/c protein 1 (Fragment) GN=Lhcf1	2276.5	20354.1	3	22.11
	None	DVTGEGEFVGDFR	18	7.529	61531	2	714.327	19.7107	2.0223
	None	ISQLAFLGQIVTR	11	7.1372	19245	2	723.428	22.7551	0.8177
	None	NGALDFGWDSFDEETK	6	6.3422	13386	2	915.898	22.2417	3.5297
Fraction 2 / 8	B8CEV8_THAPS	Fucoxanthin chlorophyll a/c protein 2 (Fragment) GN=Lhcf2	2276.5	21142.1	3	21.21
	None	DVTGEGEFVGDFR	18	7.529	61531	2	714.327	19.7107	2.0223
	None	ISQLAFLGQIVTR	11	7.1372	19245	2	723.428	22.7551	0.8177
	None	NGALDFGWDSFDEETK	6	6.3422	13386	2	915.898	22.2417	3.5297
Fraction 2 / 8	B8CEV5_THAPS	Fucoxanthin chlorophyll a/c protein 5 GN=Lhcf5	1611.88	21514.8	2	14
	None	DVTGEGEFVGDFR	18	7.529	61531	2	714.327	19.7107	2.0223
	None	AGIHLPGAISLDGTK	7	6.2337	7026	3	483.938	19.6017	-3.9366
Fraction 2 / 8	B8BX92_THAPS	Fucoxanthin chlorophyll a/c protein 6 GN=Lhcf6	249.451	21785.9	3	5.97
	None	VMIDATGESQFR	9	6.018	11231	2	677.327	17.7212	0.4981
	MissedCleavage	ADQETFDRLR	2	4.6843	7424	3	417.541	15.8212	-3.3852
	Oxidation M(2)	VMIDATGESQFR	7	5.621	9990	2	685.326	16.9776	2.358
Fraction 2 / 8	B5YLU3_THAPS	Fucoxanthin chlorophyll a/c protein-LI818 clade GN=Lhcx6_1	238.547	21262.5	1	5.53
	None	SEAEFVNYQVR	10	6.0126	8752	2	671.327	17.8125	2.5878
Fraction 2 / 9	PSBE_THAPS	Cytochrome b559 subunit alpha GN=psbE	2514.72	9513.76	4	27.38
	None	QELEDLTK	15	7.5058	332175	2	488.255	15.9273	4.1668
	None	QQVPLVNDR	13	7.4848	282164	2	534.798	15.8294	8.0136
	MissedCleavage	QQVPLVNDRFSAK	14	7.3478	123067	3	501.274	17.2694	-4.0822
	MissedCleavage	QELEDLTKGL	10	7.4276	64376	2	573.306	20.0898	-0.6026
Fraction 2 / 9	PSBH_THAPS	Photosystem II reaction center protein H GN=psbH	514.841	7387.88	1	21.21
	None	LGEILRPLNAEYGK	8	6.1173	27425	3	524.962	19.0235	-1.6255
Fraction 2 / 9	B8CFW3_THAPS	Fucoxanthin chlorophyll a/c protein 1 (Fragment) GN=Lhcf1	190.984	20354.1	1	6.84
	None	DVTGEGEFVGDFR	8	5.5484	11526	2	714.328	19.7186	3.0716
Fraction 2 / 9	B8CEV8_THAPS	Fucoxanthin chlorophyll a/c protein 2 (Fragment) GN=Lhcf2	190.984	21142.1	1	6.57
	None	DVTGEGEFVGDFR	8	5.5484	11526	2	714.328	19.7186	3.0716
Fraction 2 / 9	B8CEV5_THAPS	Fucoxanthin chlorophyll a/c protein 5 GN=Lhcf5	190.984	21514.8	1	6.5
	None	DVTGEGEFVGDFR	8	5.5484	11526	2	714.328	19.7186	3.0716
Fraction 2 / 10	PSBE_THAPS	Cytochrome b559 subunit alpha GN=psbE	632.197	9513.76	2	20.24
	None	QQVPLVNDR	8	6.4364	15630	2	534.793	16.0048	-0.6988
	None	QELEDLTK	5	6.0505	12889	2	488.253	16.0883	-1.4265
Fraction 2 / 10	B8CFW3_THAPS	Fucoxanthin chlorophyll a/c protein 1 (Fragment) GN=Lhcf1	82.2357	20354.1	1	6.84
	None	DVTGEGEFVGDFR	6	4.8165	4933	2	714.328	19.6973	3.157
Fraction 2 / 10	B8CEV8_THAPS	Fucoxanthin chlorophyll a/c protein 2 (Fragment) GN=Lhcf2	82.2357	21142.1	1	6.57
	None	DVTGEGEFVGDFR	6	4.8165	4933	2	714.328	19.6973	3.157
Fraction 2 / 10	B8CEV5_THAPS	Fucoxanthin chlorophyll a/c protein 5 GN=Lhcf5	82.2357	21514.8	1	6.5
	None	DVTGEGEFVGDFR	6	4.8165	4933	2	714.328	19.6973	3.157
Fraction 3 / 1	PSAA_THAPS	Photosystem I P700 chlorophyll a apoprotein A1 GN=psaA	601.235	83641.4	10	10.77
	None	LNFAPTIQPR	12	7.0276	130696	2	578.826	18.769	-2.6519
	None	DAVETSFAK	8	6.3268	51148	2	484.24	15.3686	-1.3862
	None	WAQPGHFSR	9	6.7208	47595	2	543.266	15.347	-1.8403
	None	NVQVFVEK	8	6.4614	46173	2	481.768	16.7039	-2.7469
	None	IAMMPIK	5	6.224	20349	2	402.227	18.1002	-5.3363
	None	DYTPANNYNNLLDR	4	6.2848	13836	2	841.893	18.9828	1.3651
	None	ALGRPQDMFSDK	1	5.4339	5693	3	455.558	17.3682	-1.4948
	Oxidation M(8)	ALGRPQDMFSDK	11	6.408	100842	3	460.889	15.23	-4.2509
	Oxidation M(3)	DLMAQLYPSFSK	15	7.2879	79452	2	708.348	19.9765	1.1557
	Oxidation M(3)	IAMMPIK	7	6.1444	31232	2	410.225	16.0625	-3.9377
Fraction 3 / 1	PSAB_THAPS	Photosystem I P700 chlorophyll a apoprotein A2 GN=psaB	383.969	82089.4	6	8.05
	None	TPLANLIR	9	6.1717	120510	2	449.277	19.3413	-4.2519
	None	WVSNPLK	9	6.7502	85664	2	422.239	17.316	-2.7688
	None	TDLFLK	9	6.6484	73945	1	736.424	18.2085	-0.2202
	None	FSQALAQDPATR	7	5.7887	9037	2	652.835	16.0478	3.0279
	None	DKPVALSIVQAR	5	6.0541	7416	2	648.886	18.065	0.9336
	MissedCleavage	DYDPELNKNNVLAR	6	5.5382	10889	3	554.281	17.1355	0.4588
Fraction 3 / 1	PSAL_THAPS	Photosystem I reaction center subunit XI GN=psaL	88.9529	15703.3	1	5.41
	None	FGLTPLLR	4	5.1655	5334	2	458.783	21.1867	-2.4051
Fraction 3 / 1	PSBA_THAPS	Photosystem II protein D1 GN=psbA	201.384	39698.7	4	10.56
	None	EWELSYR	3	5.5715	19900	2	491.734	18.7368	-2.2884
	None	EGVSLWER	6	5.6405	12594	2	488.248	18.6324	-1.8122
	None	VINTWADIINR	4	5.3829	7442	2	657.863	20.9925	1.932
	None	LIFQYASFNNSR	4	4.9606	4245	2	730.371	20.4701	1.5832
Fraction 3 / 1	A0T0P5_THAPS	Photosystem II CP47 reaction center protein GN=psbB	808.416	56407.7	11	16.9
	None	TSLESDGVFR	15	7.2223	216978	2	555.774	17.5634	-1.751
	None	LNGQTFKDAPTVK	16	6.6738	137909	3	473.591	15.7979	-4.915
	None	TGEPALDLPK	10	6.6495	88871	2	520.784	17.8737	-2.4321
	None	ADIPFR	3	5.86	61237	1	718.388	16.7717	-0.0004
	None	LAFYDYIGNNPAK	8	6.3444	15360	2	743.372	20.4207	0.0011
	None	AQLGEVFEFDR	5	6.0019	5628	2	655.823	20.8761	0.6445
	None	VHTVVLNDPGR	6	6.1553	4677	2	603.833	15.064	-0.7155
	MissedCleavage	LNGQTFKDAPTVKK	3	5.328	18821	3	516.29	14.7499	-1.1185
	Oxidation M(3);Oxidation M(6);Oxidation M(9)	QGMFVMPFMTR	15	7.5174	278720	2	696.807	18.3314	-2.5955
	Oxidation M(3);Oxidation M(9)	QGMFVMPFMTR	8	6.6605	54481	2	688.812	20.3023	0.4953
	Oxidation M(3);Oxidation M(6)	QGMFVMPFMTR	11	6.9637	43222	2	688.813	19.402	1.7269
Fraction 3 / 1	A0T0T1_THAPS	Photosystem II CP43 reaction center protein GN=psbC	2036.4	51844.6	8	13.59
	None	LGANVSSAQGPTGLGK	23	7.8445	321529	2	728.892	16.3197	0.7197
	None	NDIQPWQER	10	7.4285	32427	2	593.285	16.7642	-0.9934
	None	NDIQPWQERR	3	6.2216	16485	3	447.892	15.4839	-4.1385
	None	FWDLR	3	6.3032	8405	2	368.691	19.5536	-4.0197
	None	APWVEPLR	1	5.848	646	2	484.269	16.3808	-5.5787
	None	GPNGLDINK	0	5.1518	7723	2	464.249	17.7552	2.2822
	MissedCleavage	IKNDIQPWQER	12	7.625	95318	3	476.253	16.3893	0.5396
	Oxidation M(13)	SPSGEIIFGGETMR	15	7.4016	91163	2	748.857	18.5428	1.5759
Fraction 3 / 1	PSBD_THAPS	Photosystem II D2 protein GN=psbD	2092.6	39063.9	3	9.12
	None	NILLNEGIR	12	7.3109	195570	2	521.304	18.7086	-4.6344
	None	AAEDPEFETFYTK	20	7.7829	178200	2	774.349	19.3136	0.8492
	None	AYDFVSQELR	15	7.7716	89473	2	614.304	19.1791	-0.0358
Fraction 3 / 1	PSBE_THAPS	Cytochrome b559 subunit alpha GN=psbE	261.714	9513.76	2	20.24
	None	QQVPLVNDR	4	5.7336	6809	2	534.793	16.0387	-1.2559
	None	QELEDLTK	2	5.0413	5470	2	488.253	16.1144	-0.1592
Fraction 3 / 2	PSAA_THAPS	Photosystem I P700 chlorophyll a apoprotein A1 GN=psaA	930.994	83641.4	13	13.56
	None	LNFAPTIQPR	12	7.0507	166256	2	578.826	18.7412	-2.237
	None	WAQPGHFSR	9	7.2207	95854	2	543.266	15.3092	-1.2066
	None	DYTPANNYNNLLDR	11	6.7985	84345	2	841.895	18.9593	1.3238
	None	ALGRPQDMFSDK	8	6.3828	78650	3	455.557	17.3281	-5.4193
	None	NVQVFVEK	8	6.7958	42443	2	481.768	16.6726	-0.6405
	None	DAVETSFAK	10	6.8555	41641	2	484.239	15.3414	-1.2117
	None	IAMMPIK	5	6.5848	23712	2	402.228	18.0684	-2.6334
	None	TNWGIGHNMK	3	5.8225	13053	2	579.281	15.8556	2.0995
	MissedCleavage	LIPDKANLGFR	2	6.2551	6904	2	622.36	17.812	-2.1611
	MissedCleavage	SKNVQVFVEKDAVETSFAK	1	5.0902	5208	3	709.377	17.9635	1.1979
	Oxidation M(3)	DLMAQLYPSFSK	16	7.4888	173636	2	708.347	19.9704	-1.425
	Oxidation M(8)	ALGRPQDMFSDK	9	6.9446	133246	3	460.891	15.1892	-0.0289
	Oxidation M(3)	IAMMPIK	7	6.4161	32367	2	410.225	16.0145	-3.8241
Fraction 3 / 2	PSAB_THAPS	Photosystem I P700 chlorophyll a apoprotein A2 GN=psaB	750.724	82089.4	8	11.87
	None	TPLANLIR	12	7.002	231539	2	449.279	19.3019	-0.2391
	None	WVSNPLK	9	6.9569	146781	2	422.24	17.2776	2.8578
	None	TDLFLK	8	6.4455	48872	2	368.714	18.1697	-4.0576
	None	FRPSLSWFK	9	6.8105	46602	2	584.318	20.4106	-1.2556
	None	DKPVALSIVQAR	8	6.5137	46433	2	648.885	18.0253	-0.3
	None	FSQALAQDPATR	10	6.8137	19885	2	652.833	16.0033	-0.2965
	None	TRPIAHSIWDPHFGESALK	3	6.4286	3882	4	541.283	18.844	-1.6689
	None	DYDPELNKNNVLAR	13	7.1088	94381	3	554.28	17.0931	-2.6673
Fraction 3 / 2	PSBA_THAPS	Photosystem II protein D1 GN=psbA	3399.1	39698.7	7	13.89
	None	VINTWADIINR	16	7.953	141934	2	657.862	20.9939	0.0977
	None	LIFQYASFNNSR	12	7.7289	128883	2	730.37	20.4719	-0.9086
	None	EWELSYR	7	7.5424	73551	2	491.734	18.7081	-1.3879
	None	EGVSLWER	9	7.652	45817	2	488.248	18.6028	0.5671
	None	ADLGMEVMHER	6	6.9599	24350	2	644.295	17.2071	-0.0938
	None	REGVSLWER	1	5.5464	7736	2	566.299	17.084	0.2221
	Oxidation M(5)	ADLGMEVMHER	3	6.6388	17191	3	435.196	16.0561	-2.5128
Fraction 3 / 2	A0T0P5_THAPS	Photosystem II CP47 reaction center protein GN=psbB	947.934	56407.7	14	17.49
	None	TSLESDGVFR	12	7.0801	180783	2	555.774	17.5131	-1.9158
	None	TGEPALDLPK	12	7.0175	135496	2	520.782	17.8381	-3.8972
	None	LNGQTFKDAPTVK	11	6.5166	119544	3	473.591	15.7628	-3.9898
	None	ALPWYR	3	5.8861	104230	1	805.437	18.8279	0.9832
	None	LAFYDYIGNNPAK	12	7.0686	41412	2	743.373	20.4193	-0.0693
	None	ADIPFR	3	5.7798	26438	1	718.388	16.7401	0.1106
	None	AQLGEVFEFDR	5	6.4334	12549	2	655.823	20.8815	0.8974
	MissedCleavage	KAQLGEVFEFDR	8	6.5197	27799	2	719.871	19.5385	1.224
	MissedCleavage	IPDKLAFYDYIGNNPAK	3	5.9389	9021	3	647.004	20.3644	0.1591
	MissedCleavage	TSLESDGVFRSSPR	3	5.8586	5453	3	513.257	16.6104	-1.7742
	Oxidation M(3);Oxidation M(6);Oxidation M(9)	QGMFVMPFMTR	13	7.4444	239686	2	696.807	18.2997	-3.502
	Oxidation M(3);Oxidation M(9)	QGMFVMPFMTR	13	7.3653	140940	2	688.81	20.2929	-2.5956
	Oxidation M(3);Oxidation M(6)	QGMFVMPFMTR	11	7.3201	108022	2	688.811	19.3794	-1.2004
	Oxidation M(6);Oxidation M(9)	QGMFVMPFMTR	9	6.9027	40869	2	688.813	19.9177	1.1861
Fraction 3 / 2	A0T0T1_THAPS	Photosystem II CP43 reaction center protein GN=psbC	718.122	51844.6	3	8.7
	None	LGANVSSAQGPTGLGK	16	7.0346	100725	2	728.891	16.29	-1.6603
	MissedCleavage	IKNDIQPWQER	7	6.3032	27981	3	476.251	16.3585	-4.4063
	Oxidation M(13)	SPSGEIIFGGETMR	6	6.3156	20138	2	748.858	18.5103	0.6955
Fraction 3 / 2	PSBD_THAPS	Photosystem II D2 protein GN=psbD	3027.27	39063.9	4	12.25
	None	AAEDPEFETFYTK	19	8.0667	309201	2	774.349	19.2912	-1.0022
	None	NILLNEGIR	12	7.6269	236964	2	521.308	18.6778	4.3297
	None	AYDFVSQELR	16	8.1361	217038	2	614.305	19.1547	1.0447
	None	MTIAIGQNQER	2	5.7332	10999	2	630.825	16.481	3.9288
Fraction 3 / 3	PSBA_THAPS	Photosystem II protein D1 GN=psbA	122.864	39698.7	4	7.22
	None	EWELSYR	3	5.4782	19182	2	491.734	18.714	-1.8288
	None	EGVSLWER	3	5.4278	8008	2	488.249	18.6159	0.9863
	None	VINTWADIINR	1	4.402	5304	2	657.862	21.0015	0.9396
	None	MIATLER	1	3.8474	7044	2	417.234	18.0282	7.5525
Fraction 3 / 3	A0T0P5_THAPS	Photosystem II CP47 reaction center protein GN=psbB	687.854	56407.7	9	13.36
	None	TSLESDGVFR	12	7.1769	157697	2	555.774	17.5298	-1.3582
	None	TGEPALDLPK	12	6.6833	110477	2	520.782	17.8463	-4.586
	None	ALPWYR	3	5.2823	91331	1	805.437	18.8427	2.0413
	None	LNGQTFKDAPTVK	12	6.2722	86214	3	473.59	15.7712	-5.0586
	None	ADIPFR	2	5.4405	31203	1	718.389	16.759	0.5171
	None	VHTVVLNDPGR	3	6.1401	5693	2	603.833	15.0379	0.4398
	MissedCleavage	LNGQTFKDAPTVKK	1	5.154	9007	3	516.291	14.7236	-0.7017
	Oxidation M(3);Oxidation M(6);Oxidation M(9)	QGMFVMPFMTR	14	7.5477	222322	2	696.809	18.3079	-0.6736
	Oxidation M(3);Oxidation M(9)	QGMFVMPFMTR	6	6.6103	32600	2	688.813	20.3048	1.9744
Fraction 3 / 3	A0T0T1_THAPS	Photosystem II CP43 reaction center protein GN=psbC	2830.56	51844.6	8	10.62
	None	LGANVSSAQGPTGLGK	25	8.0961	451774	2	728.892	16.2948	1.1098
	None	NDIQPWQER	9	7.8516	105509	2	593.286	16.7381	0.2307
	None	NDIQPWQERR	5	6.5763	72423	3	447.894	15.4618	1.8427
	None	FWDLR	3	6.5691	34787	2	368.691	19.5419	-3.3347
	MissedCleavage	IKNDIQPWQER	16	7.911	281732	2	713.874	16.3711	-2.2693
	MissedCleavage	IKNDIQPWQERR	10	7.3149	108525	3	528.284	15.4339	-4.4154
	MissedCleavage	DQRLGANVSSAQGPTGLGK	3	6.1229	9060	3	619.326	16.289	-0.1322
	Oxidation M(13)	SPSGEIIFGGETMR	16	7.9036	193841	2	748.855	18.5192	-1.5598
Fraction 3 / 3	PSBD_THAPS	Photosystem II D2 protein GN=psbD	449.825	39063.9	3	9.12
	None	NILLNEGIR	8	6.6308	62666	2	521.305	18.6933	-2.148
	None	AAEDPEFETFYTK	6	5.7918	32873	2	774.352	19.3036	4.5423
	None	AYDFVSQELR	9	6.3893	21874	2	614.305	19.165	2.2395
Fraction 3 / 4	PSBA_THAPS	Photosystem II protein D1 GN=psbA	2471.13	39698.7	8	13.89
	None	EWELSYR	8	7.3994	157535	2	491.736	18.7338	1.8541
	None	LIFQYASFNNSR	15	7.4169	113138	2	730.372	20.4834	2.0714
	None	EGVSLWER	10	7.2106	109686	2	488.247	18.6241	-2.8689
	None	VINTWADIINR	16	7.7107	95143	2	657.863	21.0034	1.5644
	None	REGVSLWER	6	6.5464	21392	2	566.299	17.1156	-0.0104
	None	ADLGMEVMHER	5	6.2327	6205	2	644.296	17.2388	1.7569
	Oxidation M(8)	ADLGMEVMHER	12	7.1302	38836	3	435.196	15.3156	-2.9114
	Oxidation M(5)	ADLGMEVMHER	8	7.0262	31897	3	435.196	16.076	-1.6984
Fraction 3 / 4	A0T0T1_THAPS	Photosystem II CP43 reaction center protein GN=psbC	582.826	51844.6	2	6.37
	None	LGANVSSAQGPTGLGK	19	6.8533	64291	2	728.893	16.3133	2.862
	Oxidation M(13)	SPSGEIIFGGETMR	8	6.1948	9451	2	748.86	18.5331	4.8317
Fraction 3 / 4	PSBD_THAPS	Photosystem II D2 protein GN=psbD	2212.98	39063.9	5	20.8
	None	AAEDPEFETFYTK	19	7.828	275235	2	774.35	19.3097	1.7757
	None	NILLNEGIR	13	7.5491	262110	2	521.309	18.7007	4.8402
	None	AYDFVSQELR	18	7.7546	248706	2	614.306	19.1774	3.7973
	None	FWSQIFGVAFSNK	1	5.2401	7130	2	765.898	17.9229	9.0021
	Oxidation M(13)	AFTPTQSEETYSMVTANR	4	5.9087	25842	2	1024.97	17.5172	4.1801
Fraction 3 / 4	B8C4I5_THAPS	Oxygen-evolving enhancer protein 1 GN=PsbO	328.525	32135.7	4	8.52
	None	TGLFLDPK	9	6.1883	23937	2	445.752	19.0826	-1.3492
	None	AWAVEEEIGK	9	6.1248	15937	2	566.288	18.6427	1.197
	None	VPFLFTVK	4	5.6881	11520	2	475.789	21.7538	-0.8378
	MissedCleavage	ENNKTFEVGNGR	2	4.332	91146	2	682.827	15.8786	-6.977
Fraction 3 / 5	PSBA_THAPS	Photosystem II protein D1 GN=psbA	55.5355	39698.7	1	1.94
	None	EWELSYR	3	5.0607	6976	2	491.735	18.722	-1.2155
Fraction 3 / 5	YCF3_THAPS	Photosystem I assembly protein Ycf3 GN=ycf3	374.244	21342	2	6.52
	None	QAFAYYK	5	5.9885	38066	2	445.723	16.2578	-2.3077
	None	SLDSF	8	6.5787	15497	1	568.262	17.8508	1.6277
Fraction 3 / 5	B8CGG0_THAPS	Fucoxanthin chlorophyll a/c protein_ LI818 clade GN=lhcx1	89.6109	22205.3	1	3.83
	None	GILEHFSS	4	5.3218	41763	2	445.224	18.3244	-0.8001
Fraction 3 / 5	B8CGG2_THAPS	Fucoxanthin chlorophyll a/c protein_ LI818 clade GN=Lhcx2	89.6109	22191.2	1	3.83
	None	GILEHFSS	4	5.3218	41763	2	445.224	18.3244	-0.8001
Fraction 3 / 5	B8BSG2_THAPS	Fucoxanthin chlorophyll a/c protein_ LI818 clade GN=lhcx5	243.448	25528	2	4.66
	None	DADEFATMATK	8	6.1043	19540	2	600.266	17.6244	0.0968
	Oxidation M(8)	DADEFATMATK	17	6.8174	205772	2	608.262	15.4613	-2.3561
Fraction 3 / 6	PSBA_THAPS	Photosystem II protein D1 GN=psbA	92.4853	39698.7	1	1.94
	None	EWELSYR	4	5.5037	15764	2	491.734	18.7238	-1.7774
Fraction 3 / 6	YCF3_THAPS	Photosystem I assembly protein Ycf3 GN=ycf3	311.612	21342	3	11.96
	None	QAFAYYK	5	6.0688	30319	2	445.724	16.2158	-0.8586
	None	AAEYWYQALK	5	5.7789	25621	2	621.813	20.2524	2.3068
	None	SLDSF	5	5.8638	8971	1	568.261	17.8076	-0.1082
Fraction 3 / 6	B8C261_THAPS	Fucoxanthin chlorophyll a/c protein 8 GN=Lhcf8	5562.37	27776.8	2	10.51
	None	DVPGTGNEHVGDFR	17	8.1621	534254	2	750.346	16.3113	-1.3088
	None	IAQLAFLGQVVTR	19	8.1847	147992	2	708.424	22.1312	2.536
Fraction 3 / 6	B8BS67_THAPS	Fucoxanthin chlorophyll a/c protein 8 GN=Lhcf9	5562.37	22627.8	2	12.86
	None	DVPGTGNEHVGDFR	17	8.1621	534254	2	750.346	16.3113	-1.3088
	None	IAQLAFLGQVVTR	19	8.1847	147992	2	708.424	22.1312	2.536
Fraction 3 / 6	B8C0K3_THAPS	Fucoxanthin chl a/c light-harvesting protein GN=Lhcr4	403.002	21696.2	2	6.4
	None	APGDFGLDGGFLK	13	6.4042	104109	2	647.328	21.384	0.489
	MissedCleavage	APGDFGLDGGFLKGK	2	4.9763	31826	3	493.593	20.0296	-0.4451
Fraction 3 / 6	B8C0K4_THAPS	Fucoxanthin chlorophyll a/c light-harvesting protein_ lhcr type GN=Lhcr14	545.557	21674.1	3	13.79
	None	EPGDFGWGK	9	6.5209	121599	2	496.726	18.105	-1.7729
	None	GFPYF	5	6.6496	23493	1	630.292	22.7282	0.2809
	None	ALPWLPNPSNLDGR	2	5.7699	4109	2	775.412	22.0726	3.2287
Fraction 3 / 6	B8CGG0_THAPS	Fucoxanthin chlorophyll a/c protein_ LI818 clade GN=lhcx1	83.0509	22205.3	1	3.83
	None	GILEHFSS	4	5.2557	43735	2	445.224	18.3112	-0.8687
Fraction 3 / 6	B8CGG2_THAPS	Fucoxanthin chlorophyll a/c protein_ LI818 clade GN=Lhcx2	83.0509	22191.2	1	3.83
	None	GILEHFSS	4	5.2557	43735	2	445.224	18.3112	-0.8687
Fraction 3 / 6	B5YLU3_THAPS	Fucoxanthin chlorophyll a/c protein-LI818 clade GN=Lhcx6_1	522.085	21262.5	2	10.05
	None	SEAEFVNYQVR	12	6.676	43055	2	671.327	17.7744	3.2125
	None	IEGLGWRPK	2	5.3626	6024	2	528.303	17.2513	-0.32
Fraction 3 / 7	A0T0T5_THAPS	Photosystem I ferredoxin-binding protein GN=psaD	95.707	15517.7	1	7.19
	None	NGENLLYLAR	4	5.6595	4890	2	581.814	19.7159	-0.8286
Fraction 3 / 7	A0T0V0_THAPS	Photosystem I protein F GN=psaF	3742.57	20361.6	4	18.38
	None	ASQYEADSPPALALK	22	8.1834	376314	2	780.899	18.3657	-1.724
	None	CSESAAFTKR	5	6.8976	7727	2	550.264	16.2549	1.6058
	MissedCleavage	ASQYEADSPPALALKQQVER	24	8.0833	411576	3	734.381	17.997	3.6099
	MissedCleavage	ASQYEADSPPALALKQQVERTQAR	10	7.3596	43001	4	665.097	17.9612	0.3877
Fraction 3 / 7	PSAL_THAPS	Photosystem I reaction center subunit XI GN=psaL	834.265	15703.3	3	16.22
	None	FGLTPLLR	9	7.097	42038	2	458.783	21.1774	-1.9084
	None	NLPAYR	2	5.0494	162652	1	733.409	19.6277	13.0331
	None	SNGSELQTKK	2	5.3647	4412	2	546.306	16.8614	33.7182
Fraction 3 / 7	PSBA_THAPS	Photosystem II protein D1 GN=psbA	175.243	39698.7	3	8.33
	None	VINTWADIINR	4	5.4005	7205	2	657.863	20.98	0.6236
	None	EWELSYR	3	5.5232	6423	2	491.735	18.714	2.1968
	None	LIFQYASFNNSR	2	4.9818	3324	2	730.371	20.4582	0.2227
Fraction 3 / 7	A0T0T1_THAPS	Photosystem II CP43 reaction center protein GN=psbC	162.407	51844.6	1	3.4
	None	LGANVSSAQGPTGLGK	6	5.7434	22109	2	728.893	16.2846	1.2164
Fraction 3 / 7	PSBD_THAPS	Photosystem II D2 protein GN=psbD	58.3118	39063.9	2	6.55
	None	AAEDPEFETFYTK	4	4.7945	9403	2	774.351	19.2922	0.81
	None	AYDFVSQELR	3	4.5838	5371	2	614.307	19.1635	5.4433
Fraction 3 / 7	CY550_THAPS	Cytochrome c-550 GN=psbV	1154.53	17840.5	4	27.61
	None	TVVTDSSGNTTVLTPEQVKR	8	6.4966	31167	3	711.38	16.6801	2.3241
	None	TNPNVGLDPEALSLATPR	5	6.7186	20051	2	932.994	20.7657	-1.3217
	None	TVVTDSSGNTTVLTPEQVK	2	5.8149	3931	2	988.516	17.5457	-0.5436
	MissedCleavage	MFKTYSK	1	5.4085	6765	2	452.731	16.28	-4.7539
Fraction 3 / 7	B8BSY9_THAPS	Uncharacterized protein GN=THAPSDRAFT_20603	118.688	22414.3	4	8.53
	None	VGSKDALFEAGNAGEIAR	5	5.2051	9101	3	602.31	17.9091	-1.532
	None	LLDQFYASL	1	3.9781	6192	2	535.264	17.9571	-32.5712
	MissedCleavage	KGYIVESQKR	1	3.7005	57396	2	604.338	17.4527	-8.5178
	MissedCleavage	KGYIVESQK	1	3.9011	3935	2	526.287	19.122	-10.1721
Fraction 3 / 7	B8CFW3_THAPS	Fucoxanthin chlorophyll a/c protein 1 (Fragment) GN=Lhcf1	9333.65	20354.1	8	33.16
	None	NGALDFGWDSFDEETK	22	8.2788	302601	2	915.896	22.2187	-1.6645
	None	ISQLAFLGQIVTR	21	8.5178	220981	2	723.429	22.7339	0.6205
	None	DVTGEGEFVGDFR	20	8.562	190281	2	714.326	19.6864	0.0237
	None	AIELNNGR	2	6.844	6409	2	443.741	12.602	1.724
	MissedCleavage	LRYVELK	10	7.9968	285388	2	460.783	15.9747	4.0629
	MissedCleavage	YVELKHGR	2	6.1475	205866	2	501.278	16.0772	-2.2181
	MissedCleavage	LRYVELKHGR	1	5.6309	70175	2	635.873	16.0928	0.4147
	MissedCleavage	FDRLRYVELK	4	7.0358	31273	3	446.921	17.3378	-3.9654
Fraction 3 / 7	B8CEV8_THAPS	Fucoxanthin chlorophyll a/c protein 2 (Fragment) GN=Lhcf2	9333.65	21142.1	8	31.82
	None	NGALDFGWDSFDEETK	22	8.2788	302601	2	915.896	22.2187	-1.6645
	None	ISQLAFLGQIVTR	21	8.5178	220981	2	723.429	22.7339	0.6205
	None	DVTGEGEFVGDFR	20	8.562	190281	2	714.326	19.6864	0.0237
	None	AIELNNGR	2	6.844	6409	2	443.741	12.602	1.724
	MissedCleavage	LRYVELK	10	7.9968	285388	2	460.783	15.9747	4.0629
	MissedCleavage	YVELKHGR	2	6.1475	205866	2	501.278	16.0772	-2.2181
	MissedCleavage	LRYVELKHGR	1	5.6309	70175	2	635.873	16.0928	0.4147
	MissedCleavage	FDRLRYVELK	4	7.0358	31273	3	446.921	17.3378	-3.9654
Fraction 3 / 7	B8CFG5_THAPS	Fucoxanthin chlorophyll a/c protein 4 GN=Lhcf4	2955.63	21806.9	7	23.53
	None	IAQLAFLGNIITR	19	8.1087	125615	2	715.432	23.3506	1.7453
	None	DIEGTGNEFVGDFR	15	7.6573	45640	2	778.357	20.0967	0.5429
	None	AIELNNGR	2	6.844	6409	2	443.741	12.602	1.724
	MissedCleavage	LRYVEIK	10	7.9968	285388	2	460.783	15.9747	4.0629
	MissedCleavage	YVEIKHGR	2	6.1475	205866	2	501.278	16.0772	-2.2181
	MissedCleavage	LRYVEIKHGR	1	5.6309	70175	2	635.873	16.0928	0.4147
	MissedCleavage	FDRLRYVEIK	4	7.0358	31273	3	446.921	17.3378	-3.9654
Fraction 3 / 7	B8CEV5_THAPS	Fucoxanthin chlorophyll a/c protein 5 GN=Lhcf5	12258	21514.8	9	40.5
	None	AGIHLPGAISLDGTK	22	8.9105	659161	2	725.406	19.6325	-1.8311
	None	FSDIGNGWAGSFEVPK	25	8.6748	301927	2	855.91	21.2493	-2.4029
	None	DVTGEGEFVGDFR	20	8.562	190281	2	714.326	19.6864	0.0237
	None	NGALDFGWDSFSEETK	11	8.2214	175368	2	901.899	22.1496	-0.9135
	None	AIELNNGR	2	6.844	6409	2	443.741	12.602	1.724
	MissedCleavage	LRYVELK	10	7.9968	285388	2	460.783	15.9747	4.0629
	MissedCleavage	YVELKHGR	2	6.1475	205866	2	501.278	16.0772	-2.2181
	MissedCleavage	LRYVELKHGR	1	5.6309	70175	2	635.873	16.0928	0.4147
	MissedCleavage	FDRLRYVELK	4	7.0358	31273	3	446.921	17.3378	-3.9654
Fraction 3 / 7	B8BX92_THAPS	Fucoxanthin chlorophyll a/c protein 6 GN=Lhcf6	6090.9	21785.9	10	37.31
	None	AGYHLPGDISLGR	20	8.5477	363253	2	678.357	18.9178	-0.0586
	None	NGFDFGWDK	10	8.0253	156795	2	543.237	20.6414	-0.653
	None	VMIDATGESQFR	17	8.1009	96781	2	677.328	17.6954	1.4734
	None	IAQLAFVGNLITR	11	7.4886	35517	2	708.424	22.6062	1.1093
	MissedCleavage	LRYVELK	10	7.9968	285388	2	460.783	15.9747	4.0629
	MissedCleavage	YVELKHGR	2	6.1475	205866	2	501.278	16.0772	-2.2181
	MissedCleavage	ADQETFDRLR	11	7.6516	184556	2	625.807	15.8032	-5.483
	MissedCleavage	NGFDFGWDKQSPEWQTNKR	12	7.3622	82713	4	585.775	19.5206	-0.4488
	MissedCleavage	LRYVELKHGR	1	5.6309	70175	2	635.873	16.0928	0.4147
	Oxidation M(2)	VMIDATGESQFR	14	7.9444	128638	2	685.324	16.9483	-1.1903
Fraction 3 / 7	B8BX93_THAPS	Fucoxanthin chlorophyll a/c light-harvesting protein_ major type GN=Lhcf7	214.169	20882.9	1	7.22
	None	GWFGNFDIGKPDLK	7	5.8032	31854	3	531.94	21.5904	-0.0833
Fraction 3 / 7	B8C261_THAPS	Fucoxanthin chlorophyll a/c protein 8 GN=Lhcf8	2362.25	27776.8	7	18.68
	None	DVPGTGNEHVGDFR	9	7.236	212411	2	750.348	16.3137	-0.0214
	None	IAQLAFLGQVVTR	14	7.5612	43501	2	708.423	22.1326	0.3218
	None	AIELNNGR	2	6.844	6409	2	443.741	12.602	1.724
	MissedCleavage	LRYVEIK	10	7.9968	285388	2	460.783	15.9747	4.0629
	MissedCleavage	YVEIKHGR	2	6.1475	205866	2	501.278	16.0772	-2.2181
	MissedCleavage	LRYVEIKHGR	1	5.6309	70175	2	635.873	16.0928	0.4147
	MissedCleavage	FDRLRYVEIK	4	7.0358	31273	3	446.921	17.3378	-3.9654
Fraction 3 / 7	B8BS67_THAPS	Fucoxanthin chlorophyll a/c protein 8 GN=Lhcf9	2362.25	22627.8	7	22.86
	None	DVPGTGNEHVGDFR	9	7.236	212411	2	750.348	16.3137	-0.0214
	None	IAQLAFLGQVVTR	14	7.5612	43501	2	708.423	22.1326	0.3218
	None	AIELNNGR	2	6.844	6409	2	443.741	12.602	1.724
	MissedCleavage	LRYVEIK	10	7.9968	285388	2	460.783	15.9747	4.0629
	MissedCleavage	YVEIKHGR	2	6.1475	205866	2	501.278	16.0772	-2.2181
	MissedCleavage	LRYVEIKHGR	1	5.6309	70175	2	635.873	16.0928	0.4147
	MissedCleavage	FDRLRYVEIK	4	7.0358	31273	3	446.921	17.3378	-3.9654
Fraction 3 / 7	B5YM25_THAPS	Fucoxanthin chl a/c light-harvesting protein_ major type GN=Lhcf10	295.63	21483.6	6	8.46
	None	TEADMIDLR	15	6.2904	214407	2	532.255	18.135	-4.4608
	MissedCleavage	TEADMIDLRTK	11	6.1946	62552	3	431.553	16.882	-5.5865
	MissedCleavage	TEADMIDLRTKELNNGR	8	5.9173	45564	4	494.752	17.1677	0.1035
	Oxidation M(5)	TEADMIDLR	12	6.6746	263987	2	540.258	16.3577	5.5631
	Oxidation M(5)	TEADMIDLRTK	11	6.3651	104810	3	436.888	15.3558	1.3535
	Oxidation M(5)	TEADMIDLRTKELNNGR	13	6.373	92896	4	498.752	16.1716	1.6804
Fraction 3 / 7	B8C8Q0_THAPS	Fucoxanthin chl a/c light-harvesting protein_ lhcr type GN=Lhcr1	136.28	21780.2	5	13.24
	None	WLQESEIK	7	5.4553	25356	2	516.772	17.3891	1.078
	None	TPGDFGFDPMGQLK	2	5.0318	11056	2	755.357	21.4475	0.3443
	MissedCleavage	WLQESEIKHGR	4	5.3842	13665	3	461.577	15.0839	-0.3094
	Oxidation M(10)	TPGDFGFDPMGQLK	14	6.4027	76613	2	763.354	19.7051	-0.6018
	Oxidation M(10)	TPGDFGFDPMGQLKGK	7	5.7407	35389	3	570.943	18.4607	-0.1916
Fraction 3 / 7	B8C2K6_THAPS	Fucoxanthin chl a/c light-harvesting protein GN=Lhcr3	4165.64	21419.7	3	18.18
	None	YYGDGTPGDIGWTGGQLSK	21	8.0263	305211	2	986.46	19.4747	-2.46
	None	SIPFLTVPEK	13	7.827	241184	2	565.827	21.0331	1.5266
	None	GLLDFSY	12	8.0276	217357	1	814.4	23.3154	1.2518
Fraction 3 / 7	B8C0K3_THAPS	Fucoxanthin chl a/c light-harvesting protein GN=Lhcr4	71.7489	21696.2	1	6.4
	None	APGDFGLDGGFLK	7	4.9052	35461	2	647.329	21.3681	1.5417
Fraction 3 / 7	B8BYV4_THAPS	Fucoxanthin chl a/c light-harvesting protein GN=Lhcr7	71.6252	22738.1	3	8.41
	None	ESGEREPGFFGFGSNFPK	5	4.6677	11757	3	663.643	21.1031	0.7709
	None	EPGFFGFGSNFPK	2	4.3015	3167	2	715.842	22.415	1.1494
	Oxidation M(7);Oxidation M(17)	SPSLPFMNKPALLDPSMPGYK	4	4.4165	15337	3	774.723	19.9069	1.7023
Fraction 3 / 7	B8C0K4_THAPS	Fucoxanthin chlorophyll a/c light-harvesting protein_ lhcr type GN=Lhcr14	1024.03	21674.1	7	23.15
	None	ALPWLPNPSNLDGR	10	7.0306	111826	2	775.412	22.0747	1.0467
	None	EPGDFGWGK	6	6.6249	98323	2	496.726	18.1147	-0.4436
	None	GFPYF	4	6.6935	27868	1	630.293	22.7114	1.0478
	MissedCleavage	TQAEIDTMKLK	4	6.261	28811	3	426.563	16.2139	-1.9813
	MissedCleavage	SKALPWLPNPSNLDGR	10	6.7611	28328	3	588.985	20.8129	0.3755
	MissedCleavage	TQAEIDTMKLKELTNGR	5	5.6399	17810	4	487.758	17.9746	-2.5357
	Oxidation M(8)	TQAEIDTMKLKELTNGR	11	6.493	80047	3	655.344	17.5889	2.2889
Fraction 3 / 7	B8CGG0_THAPS	Fucoxanthin chlorophyll a/c protein_ LI818 clade GN=lhcx1	55.4288	22205.3	2	13.4
	None	AQTGWVDPNDASYDQPGLLK	3	4.4545	15236	2	1088.02	20.0548	-2.9971
	None	GILEHFSS	1	3.958	4001	2	445.224	18.311	2.3841
Fraction 3 / 7	B8CGG2_THAPS	Fucoxanthin chlorophyll a/c protein_ LI818 clade GN=Lhcx2	55.4288	22191.2	2	13.4
	None	AQTGWVDPNDASYDQPGLLK	3	4.4545	15236	2	1088.02	20.0548	-2.9971
	None	GILEHFSS	1	3.958	4001	2	445.224	18.311	2.3841
Fraction 3 / 7	B5YLU3_THAPS	Fucoxanthin chlorophyll a/c protein-LI818 clade GN=Lhcx6_1	524.095	21262.5	1	5.53
	None	SEAEFVNYQVR	12	6.6963	26000	2	671.327	17.7746	1.9175
Fraction 3 / 8	A0T0T5_THAPS	Photosystem I ferredoxin-binding protein GN=psaD	4523.26	15517.7	8	56.83
	None	FSGITTYES	13	7.8521	232119	1	1004.46	18.2441	4.268
	None	NGENLLYLAR	17	8.2465	209562	2	581.814	19.7147	0.027
	None	YAITWTSTK	10	7.5377	72248	2	535.779	18.0733	-0.3636
	None	NGENLLYLARK	4	6.8613	11456	3	430.909	18.0562	-1.8712
	None	IFPSGEVQYLHPK	3	6.5792	6058	3	505.606	18.3618	1.1267
	MissedCleavage	GFSIGKNPNPASIK	8	7.0793	25434	3	477.264	16.9562	-1.2467
	MissedCleavage	DGVFPEKVNPGR	6	6.4635	5211	2	657.845	16.5416	1.2
	MissedCleavage	TFKINDYKIYR	1	5.6824	3086	3	487.601	17.0378	-1.1384
Fraction 3 / 8	PSAL_THAPS	Photosystem I reaction center subunit XI GN=psaL	986.19	15703.3	2	9.46
	None	FGLTPLLR	10	7.086	111565	2	458.784	21.1579	-0.6761
	None	SWDQFK	8	6.8886	52037	2	405.69	17.0691	-6.0727
Fraction 3 / 8	PSBD_THAPS	Photosystem II D2 protein GN=psbD	244.209	39063.9	3	9.12
	None	NILLNEGIR	9	6.284	29319	2	521.306	18.6654	-0.3595
	None	AYDFVSQELR	5	5.3588	4930	2	614.305	19.1363	2.5787
	None	AAEDPEFETFYTK	2	5.0137	4108	2	774.353	19.2719	5.2353
Fraction 3 / 8	PSBE_THAPS	Cytochrome b559 subunit alpha GN=psbE	1320.75	9513.76	3	25
	None	QQVPLVNDR	10	6.8939	55784	2	534.793	15.982	-1.3559
	None	QELEDLTK	9	6.9779	36648	2	488.252	16.0636	-2.5663
	MissedCleavage	QQVPLVNDRFSAK	1	5.8936	3641	3	501.276	17.1808	0.2291
Fraction 3 / 8	B8BX97_THAPS	Uncharacterized protein GN=THAPSDRAFT_3258	185.816	19602.3	1	5.75
	None	LYQEYAEIDK	9	5.7787	16911	2	636.312	17.023	0.5352
Fraction 3 / 8	B8CC14_THAPS	Uncharacterized protein GN=THAPSDRAFT_24769	206.924	18154.8	2	10.8
	None	QTNAIFAAIR	7	5.6829	10206	2	552.812	19.6843	1.5044
	None	TTLGTIYVR	6	5.4799	9889	2	512.295	17.9664	0.0568
Fraction 3 / 8	B8CFW3_THAPS	Fucoxanthin chlorophyll a/c protein 1 (Fragment) GN=Lhcf1	663.205	20354.1	2	10.53
	None	DVTGEGEFVGDFR	13	6.6297	19852	2	714.327	19.6513	1.4802
	MissedCleavage	LRYVELK	2	5.5396	5282	2	460.781	15.9854	-2.093
Fraction 3 / 8	B8CEV8_THAPS	Fucoxanthin chlorophyll a/c protein 2 (Fragment) GN=Lhcf2	663.205	21142.1	2	10.1
	None	DVTGEGEFVGDFR	13	6.6297	19852	2	714.327	19.6513	1.4802
	MissedCleavage	LRYVELK	2	5.5396	5282	2	460.781	15.9854	-2.093
Fraction 3 / 8	B8CEV5_THAPS	Fucoxanthin chlorophyll a/c protein 5 GN=Lhcf5	663.205	21514.8	2	10
	None	DVTGEGEFVGDFR	13	6.6297	19852	2	714.327	19.6513	1.4802
	MissedCleavage	LRYVELK	2	5.5396	5282	2	460.781	15.9854	-2.093
Fraction 3 / 9	PSBE_THAPS	Cytochrome b559 subunit alpha GN=psbE	2240.52	9513.76	3	22.62
	None	QELEDLTK	14	7.4973	310578	2	488.255	16.1037	3.3844
	None	QQVPLVNDR	11	7.2768	253504	2	534.796	16.0129	4.3549
	MissedCleavage	QELEDLTKGL	3	5.886	11580	2	573.306	20.0564	-0.4919
Fraction 3 / 10	PSBE_THAPS	Cytochrome b559 subunit alpha GN=psbE	616.157	9513.76	2	20.24
	None	QQVPLVNDR	9	6.2551	43280	2	534.793	16.0048	-0.4082
	None	QELEDLTK	8	6.2927	33088	2	488.252	16.0845	-2.7456
Fraction 4 / 1	PSAA_THAPS	Photosystem I P700 chlorophyll a apoprotein A1 GN=psaA	279.91	83641.4	5	6.12
	None	LNFAPTIQPR	11	6.5665	47333	2	578.827	18.737	-0.7997
	None	DAVETSFAK	8	6.1163	46954	2	484.24	15.3264	-0.751
	None	NVQVFVEK	8	6.1099	25166	2	481.769	16.6757	-0.9544
	Oxidation M(*)	IAMMPIK	6	5.7683	23894	2	410.226	16.0146	-2.8312
	Oxidation M(3)	DLMAQLYPSFSK	11	6.2573	9291	2	708.349	19.9486	1.6466
Fraction 4 / 1	PSAB_THAPS	Photosystem I P700 chlorophyll a apoprotein A2 GN=psaB	254.942	82089.4	3	2.86
	None	WVSNPLK	10	6.4628	49259	2	422.238	17.2785	-3.2807
	None	TDLFLK	9	6.4573	48394	1	736.424	18.1734	0.6955
	None	TPLANLIR	9	5.7909	45056	2	449.279	19.3058	-2.1503
Fraction 4 / 1	A0T0P5_THAPS	Photosystem II CP47 reaction center protein GN=psbB	373.553	56407.7	5	9.82
	None	TSLESDGVFR	12	6.4741	90857	2	555.774	17.5123	-1.867
	None	TGEPALDLPK	12	6.5103	35371	2	520.785	17.835	-0.2777
	None	ADIPFR	3	5.2945	18869	1	718.39	16.7456	2.532
	None	LNGQTFKDAPTVK	4	5.7711	16242	3	473.592	15.7578	-0.8224
	Oxidation M(3);Oxidation M(6);Oxidation M(9)	QGMFVMPFMTR	10	6.7736	110595	2	696.809	18.2934	-0.1775
Fraction 4 / 1	A0T0T1_THAPS	Photosystem II CP43 reaction center protein GN=psbC	1293.58	51844.6	3	8.28
	None	LGANVSSAQGPTGLGK	24	7.4944	202961	2	728.892	16.2834	1.0527
	None	NDIQPWQER	8	6.8435	12638	2	593.288	16.7253	3.934
	Oxidation M(13)	SPSGEIIFGGETMR	7	6.4956	14287	2	748.858	18.5028	2.621
Fraction 4 / 1	PSBD_THAPS	Photosystem II D2 protein GN=psbD	435.912	39063.9	4	9.12
	None	NILLNEGIR	8	6.3526	65588	2	521.304	18.672	-4.7298
	None	AAEDPEFETFYTK	13	6.3027	31684	2	774.352	19.2764	3.7877
	None	AYDFVSQELR	8	6.3044	9372	2	614.305	19.1412	1.2734
	None	GLFDLVDDWLKR	2	4.1589	85582	3	492.922	15.2594	-22.6966
Fraction 4 / 2	PSAA_THAPS	Photosystem I P700 chlorophyll a apoprotein A1 GN=psaA	332.337	83641.4	7	8.91
	None	DAVETSFAK	9	6.0687	83998	2	484.238	15.3357	-3.598
	None	LNFAPTIQPR	10	6.7022	68170	2	578.827	18.7622	-0.3033
	None	NVQVFVEK	8	6.2751	65166	2	481.768	16.6748	-1.7433
	None	WAQPGHFSR	5	5.8951	29758	2	543.267	15.3132	-1.0355
	Oxidation M(8)	ALGRPQDMFSDK	7	5.8635	104678	3	460.891	15.195	0.1931
	Oxidation M(3)	IAMMPIK	7	5.877	42740	2	410.225	16.0181	-5.7992
	Oxidation M(3)	DLMAQLYPSFSK	8	6.179	17454	2	708.348	19.9718	1.6286
Fraction 4 / 2	PSAB_THAPS	Photosystem I P700 chlorophyll a apoprotein A2 GN=psaB	527.014	82089.4	5	6.14
	None	TPLANLIR	10	6.6355	144239	2	449.279	19.3288	-1.8763
	None	TDLFLK	9	7.032	128460	1	736.425	18.1901	1.5779
	None	WVSNPLK	9	6.9661	117224	2	422.24	17.285	1.7612
	None	FSQALAQDPATR	6	6.0952	11075	2	652.835	16.0019	2.1716
	None	DKPVALSIVQAR	3	5.7581	10451	2	648.886	18.0522	1.7666
Fraction 4 / 2	PSBA_THAPS	Photosystem II protein D1 GN=psbA	164.364	39698.7	2	4.17
	None	EGVSLWER	3	5.7684	15434	2	488.249	18.6223	0.7555
	None	EWELSYR	3	5.717	13347	2	491.735	18.7222	-0.692
Fraction 4 / 2	A0T0P5_THAPS	Photosystem II CP47 reaction center protein GN=psbB	260.072	56407.7	4	8.64
	None	TSLESDGVFR	10	6.4267	64170	2	555.775	17.5296	-0.6155
	None	TGEPALDLPK	8	5.8656	34097	2	520.784	17.8507	-0.954
	None	LNGQTFKDAPTVK	1	4.4626	10746	3	473.591	15.7613	-3.0078
	Oxidation M(3);Oxidation M(6);Oxidation M(9)	QGMFVMPFMTR	6	6.2946	58578	2	696.81	18.3191	0.7723
Fraction 4 / 2	A0T0T1_THAPS	Photosystem II CP43 reaction center protein GN=psbC	216.033	51844.6	1	3.4
	None	LGANVSSAQGPTGLGK	8	5.9913	39087	2	728.893	16.29	2.2141
Fraction 4 / 2	PSBD_THAPS	Photosystem II D2 protein GN=psbD	670.049	39063.9	3	11.97
	None	NILLNEGIR	10	7.0182	114309	2	521.306	18.6999	-1.3597
	None	AAEDPEFETFYTK	7	6.0498	48832	2	774.351	19.3032	2.9053
	None	AYDFVSQELR	7	6.6916	32617	2	614.305	19.1666	1.3604
Fraction 4 / 3	A0T0P5_THAPS	Photosystem II CP47 reaction center protein GN=psbB	400.564	56407.7	6	11
	None	TSLESDGVFR	11	6.7269	116633	2	555.774	17.514	-1.0153
	None	TGEPALDLPK	10	6.3909	63925	2	520.784	17.8375	-1.0809
	None	ALPWYR	3	4.8667	58046	1	805.437	18.8322	2.3128
	None	LNGQTFKDAPTVK	4	5.2719	50443	3	473.591	15.7426	-3.919
	None	ADIPFR	2	5.1654	15307	1	718.389	16.7374	0.5282
	Oxidation M(3);Oxidation M(6);Oxidation M(9)	QGMFVMPFMTR	12	7.0869	150677	2	696.809	18.3018	-0.5135
Fraction 4 / 3	A0T0T1_THAPS	Photosystem II CP43 reaction center protein GN=psbC	2215.03	51844.6	7	9.98
	None	LGANVSSAQGPTGLGK	24	7.9349	353901	2	728.892	16.276	0.6412
	None	NDIQPWQER	8	7.4701	60073	2	593.286	16.7161	-0.2987
	None	NDIQPWQERR	2	5.4694	32403	3	447.892	15.4215	-2.6081
	None	FWDLR	2	5.7039	5932	2	368.69	19.5352	-5.3457
	MissedCleavage	IKNDIQPWQER	13	7.778	150239	3	476.253	16.3479	0.6151
	MissedCleavage	IKNDIQPWQERR	2	6.1466	12416	3	528.286	15.4039	-1.2899
	Oxidation M(13)	SPSGEIIFGGETMR	11	7.283	81267	2	748.858	18.5099	1.975
Fraction 4 / 3	PSBD_THAPS	Photosystem II D2 protein GN=psbD	118.641	39063.9	2	5.41
	None	NILLNEGIR	6	5.7257	23824	2	521.306	18.6825	0.0339
	None	AYDFVSQELR	1	4.1891	3488	2	614.305	19.158	1.4813
Fraction 4 / 4	PSBA_THAPS	Photosystem II protein D1 GN=psbA	253.627	39698.7	2	4.17
	None	EWELSYR	5	6.1232	58335	2	491.734	18.7052	-1.6282
	None	EGVSLWER	6	6.1112	43460	2	488.248	18.6065	-0.724
Fraction 4 / 4	A0T0T1_THAPS	Photosystem II CP43 reaction center protein GN=psbC	80.1099	51844.6	1	3.4
	None	LGANVSSAQGPTGLGK	5	5.1296	28004	2	728.893	16.2702	2.2545
Fraction 4 / 4	PSBD_THAPS	Photosystem II D2 protein GN=psbD	620.899	39063.9	3	11.97
	None	NILLNEGIR	10	6.8648	148406	2	521.304	18.6842	-3.4395
	None	AAEDPEFETFYTK	7	6.4	52741	2	774.35	19.29	1.8311
	None	AYDFVSQELR	10	6.5651	42097	2	614.305	19.1516	1.6749
Fraction 4 / 5	YCF3_THAPS	Photosystem I assembly protein Ycf3 GN=ycf3	52.1047	21342	1	3.8
	None	QAFAYYK	4	4.8535	8330	2	445.724	16.2369	-0.9365
Fraction 4 / 5	B8C0K4_THAPS	Fucoxanthin chlorophyll a/c light-harvesting protein_ lhcr type GN=Lhcr14	42.2793	21674.1	1	4.43
	None	EPGDFGWGK	5	4.6055	6840	2	496.727	18.1038	-0.9217
Fraction 4 / 6	B8C261_THAPS	Fucoxanthin chlorophyll a/c protein 8 GN=Lhcf8	2145.13	27776.8	2	10.51
	None	DVPGTGNEHVGDFR	13	7.6101	464626	2	750.346	16.2925	-1.5845
	None	IAQLAFLGQVVTR	5	6.3286	9198	2	708.424	22.1048	3.3501
Fraction 4 / 6	B8BS67_THAPS	Fucoxanthin chlorophyll a/c protein 8 GN=Lhcf9	2145.13	22627.8	2	12.86
	None	DVPGTGNEHVGDFR	13	7.6101	464626	2	750.346	16.2925	-1.5845
	None	IAQLAFLGQVVTR	5	6.3286	9198	2	708.424	22.1048	3.3501
Fraction 4 / 6	B8C0K4_THAPS	Fucoxanthin chlorophyll a/c light-harvesting protein_ lhcr type GN=Lhcr14	336.763	21674.1	3	12.32
	None	EPGDFGWGK	10	6.2562	132571	2	496.726	18.0892	-1.4846
	None	GFPYF	4	6.1328	18903	1	630.293	22.7089	1.6875
	MissedCleavage	TQAEIDTMKLK	2	5.2526	30359	3	426.563	16.185	-1.9222
Fraction 4 / 7	A0T0V0_THAPS	Photosystem I protein F GN=psaF	3264.95	20361.6	3	12.97
	None	ASQYEADSPPALALK	22	8.0795	326996	2	780.9	18.3432	0.9732
	MissedCleavage	ASQYEADSPPALALKQQVER	25	8.1533	422214	3	734.38	17.9788	2.6713
	MissedCleavage	ASQYEADSPPALALKQQVERTQAR	1	6.3147	27408	4	665.097	17.9412	0.3742
Fraction 4 / 7	PSAL_THAPS	Photosystem I reaction center subunit XI GN=psaL	154.991	15703.3	2	5.41
	None	FGLTPLLR	4	5.6393	11504	2	458.784	21.1786	-2.0043
	None	NLPAYR	1	4.061	80793	1	733.41	19.6433	14.5116
Fraction 4 / 7	B8CFW3_THAPS	Fucoxanthin chlorophyll a/c protein 1 (Fragment) GN=Lhcf1	14958.5	20354.1	7	29.47
	None	NGALDFGWDSFDEETK	26	8.9271	490303	2	915.896	22.1893	1.515
	None	ISQLAFLGQIVTR	21	8.796	395726	2	723.428	22.6986	0.9965
	None	DVTGEGEFVGDFR	19	8.7016	322688	2	714.327	19.6536	2.0304
	MissedCleavage	LRYVELK	10	8.0471	290991	2	460.783	15.9644	2.964
	MissedCleavage	NGALDFGWDSFDEETKLSKR	9	7.6795	88265	3	772.372	20.8686	3.7306
	MissedCleavage	NGALDFGWDSFDEETKLSK	3	6.9255	21544	3	720.338	21.6695	2.9221
	MissedCleavage	HGRISQLAFLGQIVTR	2	6.9216	7805	3	599.349	20.6793	1.6989
Fraction 4 / 7	B8CEV8_THAPS	Fucoxanthin chlorophyll a/c protein 2 (Fragment) GN=Lhcf2	14958.5	21142.1	7	28.28
	None	NGALDFGWDSFDEETK	26	8.9271	490303	2	915.896	22.1893	1.515
	None	ISQLAFLGQIVTR	21	8.796	395726	2	723.428	22.6986	0.9965
	None	DVTGEGEFVGDFR	19	8.7016	322688	2	714.327	19.6536	2.0304
	MissedCleavage	LRYVELK	10	8.0471	290991	2	460.783	15.9644	2.964
	MissedCleavage	NGALDFGWDSFDEETKLSKR	9	7.6795	88265	3	772.372	20.8686	3.7306
	MissedCleavage	NGALDFGWDSFDEETKLSK	3	6.9255	21544	3	720.338	21.6695	2.9221
	MissedCleavage	HGRISQLAFLGQIVTR	2	6.9216	7805	3	599.349	20.6793	1.6989
Fraction 4 / 7	B8CFG5_THAPS	Fucoxanthin chlorophyll a/c protein 4 GN=Lhcf4	1243.04	21806.9	2	9.8
	None	IAQLAFLGNIITR	17	7.606	108188	2	715.431	23.3282	1.3066
	MissedCleavage	LRYVEIK	10	8.0471	290991	2	460.783	15.9644	2.964
Fraction 4 / 7	B8CEV5_THAPS	Fucoxanthin chlorophyll a/c protein 5 GN=Lhcf5	12284.3	21514.8	5	33.5
	None	AGIHLPGAISLDGTK	22	8.8407	444703	2	725.407	19.645	0.2197
	None	DVTGEGEFVGDFR	19	8.7016	322688	2	714.327	19.6536	2.0304
	None	FSDIGNGWAGSFEVPK	24	8.8016	285876	2	855.911	21.2522	0.9788
	None	NGALDFGWDSFSEETK	9	7.8484	158532	2	901.899	22.1163	2.658
	MissedCleavage	LRYVELK	10	8.0471	290991	2	460.783	15.9644	2.964
Fraction 4 / 7	B8BX92_THAPS	Fucoxanthin chlorophyll a/c protein 6 GN=Lhcf6	2495.33	21785.9	8	35.82
	None	AGYHLPGDISLGR	13	7.8019	135683	3	452.574	18.9077	1.1306
	None	NGFDFGWDK	10	7.3341	49074	2	543.238	20.644	-0.578
	None	VMIDATGESQFR	8	7.0428	28654	2	677.328	17.6798	1.4545
	None	IAQLAFVGNLITR	7	6.8909	22825	2	708.423	22.5768	1.0876
	MissedCleavage	LRYVELK	10	8.0471	290991	2	460.783	15.9644	2.964
	MissedCleavage	NGFDFGWDKQSPEWQTNKR	7	6.8467	53035	4	585.775	19.53	0.3184
	MissedCleavage	ADQETFDRLR	2	6.0104	42025	3	417.542	15.7865	-0.3321
	Oxidation M(2)	VMIDATGESQFR	8	7.1642	49289	2	685.325	16.9405	1.3872
Fraction 4 / 7	B8BX93_THAPS	Fucoxanthin chlorophyll a/c light-harvesting protein_ major type GN=Lhcf7	81.6941	20882.9	1	7.22
	None	GWFGNFDIGKPDLK	4	4.9661	23286	3	531.941	21.5829	1.7456
Fraction 4 / 7	B8C261_THAPS	Fucoxanthin chlorophyll a/c protein 8 GN=Lhcf8	3000.54	27776.8	3	13.23
	None	DVPGTGNEHVGDFR	12	7.3242	186521	2	750.347	16.3168	-0.6212
	None	IAQLAFLGQVVTR	17	7.8281	88872	2	708.423	22.1143	1.6163
	MissedCleavage	LRYVEIK	10	8.0471	290991	2	460.783	15.9644	2.964
Fraction 4 / 7	B8BS67_THAPS	Fucoxanthin chlorophyll a/c protein 8 GN=Lhcf9	3000.54	22627.8	3	16.19
	None	DVPGTGNEHVGDFR	12	7.3242	186521	2	750.347	16.3168	-0.6212
	None	IAQLAFLGQVVTR	17	7.8281	88872	2	708.423	22.1143	1.6163
	MissedCleavage	LRYVEIK	10	8.0471	290991	2	460.783	15.9644	2.964
Fraction 4 / 7	B5YM25_THAPS	Fucoxanthin chl a/c light-harvesting protein_ major type GN=Lhcf10	609.958	21483.6	7	16.92
	None	TEADMIDLR	15	6.8146	202283	2	532.256	18.1168	-3.3708
	None	VAQLAAWGYATTWSGAR	8	5.9753	29731	2	904.961	21.5467	3.5513
	MissedCleavage	TEADMIDLRTK	6	6.3444	57721	3	431.554	16.8757	-2.8285
	MissedCleavage	TEADMIDLRTKELNNGR	7	6.1869	39535	4	494.752	17.1598	0.1744
	Oxidation M(5)	TEADMIDLR	14	6.9574	263669	2	540.258	16.3517	4.3749
	Oxidation M(5)	TEADMIDLRTK	6	6.383	96574	3	436.888	15.3266	1.8864
	Oxidation M(5)	TEADMIDLRTKELNNGR	10	6.5255	92481	4	498.751	16.177	-0.4686
Fraction 4 / 7	B8C8Q0_THAPS	Fucoxanthin chl a/c light-harvesting protein_ lhcr type GN=Lhcr1	1816.55	21780.2	7	21.08
	None	TPGDFGFDPMGQLK	12	7.6468	103487	2	755.356	21.4473	0.0216
	None	WLQESEIK	8	6.8162	42973	2	516.772	17.377	-0.1206
	MissedCleavage	TPGDFGFDPMGQLKGK	4	6.9839	32819	3	565.612	20.1937	-0.0089
	Oxidation M(10)	TPGDFGFDPMGQLK	13	7.6417	141930	2	763.353	19.6614	-0.6437
	Oxidation M(10)	TPGDFGFDPMGQLKGK	7	6.9553	58643	3	570.942	18.4392	-1.5341
	Oxidation M(*);Oxidation M(*)	GQVTMEDMFTGDMADR	4	5.9203	26904	2	918.369	17.4393	3.4149
	Oxidation M(*);Oxidation M(*)	TYKGQVTMEDMFTGDMADR	4	6.2218	20639	3	743.317	16.9707	2.8282
Fraction 4 / 7	B8C2K6_THAPS	Fucoxanthin chl a/c light-harvesting protein GN=Lhcr3	3440.67	21419.7	3	18.18
	None	YYGDGTPGDIGWTGGQLSK	19	7.8588	241514	2	986.46	19.4691	1.7232
	None	SIPFLTVPEK	10	7.6021	205560	2	565.826	21.0375	-1.2434
	None	GLLDFSY	11	7.9117	161151	1	814.399	23.293	1.2878
Fraction 4 / 7	B8C0K3_THAPS	Fucoxanthin chl a/c light-harvesting protein GN=Lhcr4	205.501	21696.2	1	6.4
	None	APGDFGLDGGFLK	9	5.8192	73444	2	647.328	21.3638	1.385
Fraction 4 / 7	B8BYV4_THAPS	Fucoxanthin chl a/c light-harvesting protein GN=Lhcr7	347.421	22738.1	3	18.22
	None	ESGEREPGFFGFGSNFPK	12	6.0992	76965	3	663.644	21.0915	1.6422
	None	EPGFFGFGSNFPK	4	5.3928	17968	2	715.842	22.4001	2.6619
	Oxidation M(7);Oxidation M(17)	SPSLPFMNKPALLDPSMPGYK	8	5.9049	54395	3	774.725	19.9082	3.8727
Fraction 4 / 7	B8C0K4_THAPS	Fucoxanthin chlorophyll a/c light-harvesting protein_ lhcr type GN=Lhcr14	675.957	21674.1	7	23.15
	None	ALPWLPNPSNLDGR	11	6.7166	217399	2	775.412	22.0599	2.5956
	None	EPGDFGWGK	5	5.9922	121085	2	496.725	18.0946	-3.7448
	None	GFPYF	3	6.3433	24152	1	630.293	22.6602	1.2934
	MissedCleavage	SKALPWLPNPSNLDGR	14	6.9303	83315	3	588.986	20.8167	2.2428
	MissedCleavage	TQAEIDTMKLK	3	5.9869	38636	3	426.563	16.2107	-1.6113
	MissedCleavage	TQAEIDTMKLKELTNGR	5	5.5256	19233	4	487.758	17.9568	-3.9742
	Oxidation M(8)	TQAEIDTMKLKELTNGR	10	6.2912	80075	3	655.343	17.5777	1.1623
Fraction 4 / 8	A0T0T5_THAPS	Photosystem I ferredoxin-binding protein GN=psaD	3499.16	15517.7	3	20.14
	None	FSGITTYES	10	7.7874	248371	1	1004.46	18.2668	-0.163
	None	NGENLLYLAR	16	7.979	216401	2	581.814	19.7389	-0.3648
	None	YAITWTSTK	9	7.3412	66770	2	535.779	18.0951	-0.6285
Fraction 4 / 8	PSAL_THAPS	Photosystem I reaction center subunit XI GN=psaL	1298.59	15703.3	2	9.46
	None	FGLTPLLR	11	7.4043	98146	2	458.784	21.1803	-1.9181
	None	SWDQFK	4	6.8906	59923	2	405.693	17.0864	2.0569
Fraction 4 / 8	PSBE_THAPS	Cytochrome b559 subunit alpha GN=psbE	355.93	9513.76	2	20.24
	None	QQVPLVNDR	6	5.6323	35119	2	534.793	15.9877	-0.3428
	None	QELEDLTK	5	5.9283	18306	2	488.252	16.0825	-1.6352
Fraction 4 / 8	B8CFW3_THAPS	Fucoxanthin chlorophyll a/c protein 1 (Fragment) GN=Lhcf1	1061.08	20354.1	3	22.11
	None	DVTGEGEFVGDFR	14	6.9267	66391	2	714.328	19.6663	3.0552
	None	NGALDFGWDSFDEETK	4	5.9395	19399	2	915.898	22.1973	4.3
	None	ISQLAFLGQIVTR	4	6.1444	11730	2	723.43	22.7105	3.2783
Fraction 4 / 8	B8CEV8_THAPS	Fucoxanthin chlorophyll a/c protein 2 (Fragment) GN=Lhcf2	1061.08	21142.1	3	21.21
	None	DVTGEGEFVGDFR	14	6.9267	66391	2	714.328	19.6663	3.0552
	None	NGALDFGWDSFDEETK	4	5.9395	19399	2	915.898	22.1973	4.3
	None	ISQLAFLGQIVTR	4	6.1444	11730	2	723.43	22.7105	3.2783
Fraction 4 / 8	B8CEV5_THAPS	Fucoxanthin chlorophyll a/c protein 5 GN=Lhcf5	821.376	21514.8	1	6.5
	None	DVTGEGEFVGDFR	14	6.9267	66391	2	714.328	19.6663	3.0552
Fraction 4 / 8	B8C0K4_THAPS	Fucoxanthin chlorophyll a/c light-harvesting protein_ lhcr type GN=Lhcr14	41.1189	21674.1	1	4.43
	None	EPGDFGWGK	4	4.5813	14318	2	496.727	18.1074	-0.7853
Fraction 4 / 9	PSBE_THAPS	Cytochrome b559 subunit alpha GN=psbE	2087.92	9513.76	4	27.38
	None	QQVPLVNDR	11	7.3377	238131	2	534.792	15.9925	-3.0208
	None	QELEDLTK	11	7.3282	218313	2	488.255	16.0851	2.9157
	MissedCleavage	QQVPLVNDRFSAK	5	6.3987	14619	3	501.275	17.1903	-1.967
	MissedCleavage	QELEDLTKGL	4	6.1539	13342	2	573.308	20.0044	4.0497
Fraction 4 / 9	B8CFW3_THAPS	Fucoxanthin chlorophyll a/c protein 1 (Fragment) GN=Lhcf1	359.142	20354.1	1	6.84
	None	DVTGEGEFVGDFR	13	6.097	13076	2	714.328	19.6409	3.5036
Fraction 4 / 9	B8CEV8_THAPS	Fucoxanthin chlorophyll a/c protein 2 (Fragment) GN=Lhcf2	359.142	21142.1	1	6.57
	None	DVTGEGEFVGDFR	13	6.097	13076	2	714.328	19.6409	3.5036
Fraction 4 / 9	B8CEV5_THAPS	Fucoxanthin chlorophyll a/c protein 5 GN=Lhcf5	359.142	21514.8	1	6.5
	None	DVTGEGEFVGDFR	13	6.097	13076	2	714.328	19.6409	3.5036
Fraction 4 / 10	PSBE_THAPS	Cytochrome b559 subunit alpha GN=psbE	994.358	9513.76	2	20.24
	None	QQVPLVNDR	9	6.6282	57154	2	534.793	15.9804	-0.7059
	None	QELEDLTK	9	6.7484	36027	2	488.253	16.0689	-1.4937
